# Supplementary material for: De Novo Peptide Design and Experimental Validation of Histone Methyltransferase Inhibitors
Source: PLoS One. 2014 Feb 28;9(2):e90095. doi: 10.1371/journal.pone.0090095 (PMC3938834; doi:10.1371/journal.pone.0090095)
Supplement: File S1 — Structures.zip. Structure files for top bound structures produced for the top designed inhibitor SQ037. Four structures are included: cd2G46_ppk.1330.pdb, cd2G46_ppk.1010.pdb, cd2G46_ppk.0514.pdb, and cd2G46_ppk.0383.pdb. These structures were used in contact analysis for the top designed inhibitor, SQ037. All structures are provided in .pdb format with protein position numbering corresponding to the numbering given in PDB:2G46. (ZIP) [file pone.0090095.s009.zip]

Archive with 4 entries (4 files):
- cd2G46.ppk_0383.pdb
- cd2G46.ppk_0514.pdb
- cd2G46.ppk_1010.pdb
- cd2G46.ppk_1330.pdb
