# Supplementary material for: De Novo Peptide Design and Experimental Validation of Histone Methyltransferase Inhibitors
Source: PLoS One. 2014 Feb 28;9(2):e90095. doi: 10.1371/journal.pone.0090095 (PMC3938834; doi:10.1371/journal.pone.0090095)
Supplement: File S1 — Structures.zip. Structure files for top bound structures produced for the top designed inhibitor SQ037. Four structures are included: cd2G46_ppk.1330.pdb, cd2G46_ppk.1010.pdb, cd2G46_ppk.0514.pdb, and cd2G46_ppk.0383.pdb. These structures were used in contact analysis for the top designed inhibitor, SQ037. All structures are provided in .pdb format with protein position numbering corresponding to the numbering given in PDB:2G46. (ZIP) [file pone.0090095.s009.zip › cd2G46.ppk_0383.pdb]

ATOM      1  N   MET A   1       0.649 -10.720  -5.682  1.00  0.00
ATOM      2  CA  MET A   1      -0.726 -10.326  -6.099  1.00  0.00
ATOM      3  C   MET A   1      -1.683 -11.511  -5.967  1.00  0.00
ATOM      4  O   MET A   1      -2.553 -11.526  -5.118  1.00  0.00
ATOM      5  CB  MET A   1      -0.712  -9.801  -7.533  1.00  0.00
ATOM      6  CG  MET A   1       0.363  -8.760  -7.813  1.00  0.00
ATOM      7  SD  MET A   1       0.094  -7.223  -6.909  1.00  0.00
ATOM      8  CE  MET A   1      -1.199  -6.473  -7.895  1.00  0.00
ATOM      9  H   MET A   1       1.572 -10.984  -5.402  1.00  0.00
ATOM     10  HA  MET A   1      -1.102  -9.540  -5.444  1.00  0.00
ATOM     11 1HB  MET A   1      -0.564 -10.661  -8.184  1.00  0.00
ATOM     12 2HB  MET A   1      -1.695  -9.367  -7.722  1.00  0.00
ATOM     13 1HG  MET A   1       1.326  -9.181  -7.525  1.00  0.00
ATOM     14 2HG  MET A   1       0.363  -8.551  -8.882  1.00  0.00
ATOM     15 1HE  MET A   1      -1.476  -5.511  -7.463  1.00  0.00
ATOM     16 2HE  MET A   1      -0.840  -6.324  -8.914  1.00  0.00
ATOM     17 3HE  MET A   1      -2.071  -7.128  -7.910  1.00  0.00
ATOM     18  N   PHE A   2      -1.531 -12.505  -6.797  1.00  0.00
ATOM     19  CA  PHE A   2      -2.438 -13.684  -6.715  1.00  0.00
ATOM     20  C   PHE A   2      -2.136 -14.504  -5.459  1.00  0.00
ATOM     21  O   PHE A   2      -1.005 -14.610  -5.028  1.00  0.00
ATOM     22  CB  PHE A   2      -2.301 -14.551  -7.968  1.00  0.00
ATOM     23  CG  PHE A   2      -0.959 -15.211  -8.105  1.00  0.00
ATOM     24  CD1 PHE A   2      -0.716 -16.449  -7.528  1.00  0.00
ATOM     25  CD2 PHE A   2       0.064 -14.596  -8.809  1.00  0.00
ATOM     26  CE1 PHE A   2       0.519 -17.057  -7.653  1.00  0.00
ATOM     27  CE2 PHE A   2       1.299 -15.201  -8.937  1.00  0.00
ATOM     28  CZ  PHE A   2       1.526 -16.434  -8.358  1.00  0.00
ATOM     29  H   PHE A   2      -0.800 -12.476  -7.494  1.00  0.00
ATOM     30  HD1 PHE A   2      -1.514 -16.942  -6.971  1.00  0.00
ATOM     31  HE1 PHE A   2       0.695 -18.030  -7.194  1.00  0.00
ATOM     32  HZ  PHE A   2       2.500 -16.911  -8.456  1.00  0.00
ATOM     33  HE2 PHE A   2       2.095 -14.707  -9.494  1.00  0.00
ATOM     34  HD2 PHE A   2      -0.115 -13.622  -9.267  1.00  0.00
ATOM     35  HA  PHE A   2      -3.473 -13.350  -6.634  1.00  0.00
ATOM     36 1HB  PHE A   2      -3.041 -15.350  -7.953  1.00  0.00
ATOM     37 2HB  PHE A   2      -2.442 -13.944  -8.861  1.00  0.00
ATOM     38  N   ASN A   3      -3.146 -15.075  -4.862  1.00  0.00
ATOM     39  CA  ASN A   3      -2.929 -15.889  -3.632  1.00  0.00
ATOM     40  C   ASN A   3      -3.886 -17.085  -3.612  1.00  0.00
ATOM     41  O   ASN A   3      -5.003 -17.007  -4.083  1.00  0.00
ATOM     42  CB  ASN A   3      -3.089 -15.051  -2.377  1.00  0.00
ATOM     43  CG  ASN A   3      -1.997 -14.036  -2.183  1.00  0.00
ATOM     44  OD1 ASN A   3      -0.876 -14.370  -1.781  1.00  0.00
ATOM     45  ND2 ASN A   3      -2.340 -12.791  -2.388  1.00  0.00
ATOM     46  H   ASN A   3      -4.078 -14.965  -5.235  1.00  0.00
ATOM     47 1HD2 ASN A   3      -1.664 -12.061  -2.279  1.00  0.00
ATOM     48 2HD2 ASN A   3      -3.278 -12.568  -2.655  1.00  0.00
ATOM     49  HA  ASN A   3      -1.915 -16.293  -3.630  1.00  0.00
ATOM     50 1HB  ASN A   3      -4.048 -14.596  -2.128  1.00  0.00
ATOM     51 2HB  ASN A   3      -2.905 -15.896  -1.713  1.00  0.00
ATOM     52  N   ASP A   4      -3.459 -18.190  -3.063  1.00  0.00
ATOM     53  CA  ASP A   4      -4.340 -19.393  -3.023  1.00  0.00
ATOM     54  C   ASP A   4      -5.709 -19.046  -2.432  1.00  0.00
ATOM     55  O   ASP A   4      -6.685 -19.731  -2.666  1.00  0.00
ATOM     56  CB  ASP A   4      -3.682 -20.514  -2.214  1.00  0.00
ATOM     57  CG  ASP A   4      -2.490 -21.168  -2.901  1.00  0.00
ATOM     58  OD1 ASP A   4      -2.287 -20.914  -4.064  1.00  0.00
ATOM     59  OD2 ASP A   4      -1.706 -21.788  -2.222  1.00  0.00
ATOM     60  H   ASP A   4      -2.532 -18.230  -2.665  1.00  0.00
ATOM     61  HA  ASP A   4      -4.519 -19.754  -4.036  1.00  0.00
ATOM     62 1HB  ASP A   4      -3.399 -20.213  -1.205  1.00  0.00
ATOM     63 2HB  ASP A   4      -4.507 -21.224  -2.165  1.00  0.00
ATOM     64  N   ARG A   5      -5.792 -17.995  -1.665  1.00  0.00
ATOM     65  CA  ARG A   5      -7.100 -17.620  -1.055  1.00  0.00
ATOM     66  C   ARG A   5      -7.873 -16.672  -1.974  1.00  0.00
ATOM     67  O   ARG A   5      -9.082 -16.740  -2.073  1.00  0.00
ATOM     68  CB  ARG A   5      -6.937 -17.042   0.343  1.00  0.00
ATOM     69  CG  ARG A   5      -5.918 -17.758   1.216  1.00  0.00
ATOM     70  CD  ARG A   5      -5.794 -17.207   2.590  1.00  0.00
ATOM     71  NE  ARG A   5      -6.997 -17.329   3.398  1.00  0.00
ATOM     72  CZ  ARG A   5      -7.151 -16.795   4.626  1.00  0.00
ATOM     73  NH1 ARG A   5      -6.172 -16.137   5.206  1.00  0.00
ATOM     74  NH2 ARG A   5      -8.307 -16.972   5.243  1.00  0.00
ATOM     75  H   ARG A   5      -4.971 -17.435  -1.484  1.00  0.00
ATOM     76 1HH1 ARG A   5      -5.289 -16.026   4.728  1.00  0.00
ATOM     77 2HH1 ARG A   5      -6.308 -15.745   6.126  1.00  0.00
ATOM     78 1HH2 ARG A   5      -9.043 -17.496   4.790  1.00  0.00
ATOM     79 2HH2 ARG A   5      -8.448 -16.584   6.163  1.00  0.00
ATOM     80  HE  ARG A   5      -7.867 -17.803   3.192  1.00  0.00
ATOM     81  HA  ARG A   5      -7.717 -18.510  -0.930  1.00  0.00
ATOM     82 1HB  ARG A   5      -6.640 -16.001   0.225  1.00  0.00
ATOM     83 2HB  ARG A   5      -7.915 -17.089   0.822  1.00  0.00
ATOM     84 1HG  ARG A   5      -6.207 -18.806   1.299  1.00  0.00
ATOM     85 2HG  ARG A   5      -4.941 -17.687   0.736  1.00  0.00
ATOM     86 1HD  ARG A   5      -4.996 -17.734   3.112  1.00  0.00
ATOM     87 2HD  ARG A   5      -5.549 -16.148   2.526  1.00  0.00
ATOM     88  N   VAL A   6      -7.190 -15.776  -2.634  1.00  0.00
ATOM     89  CA  VAL A   6      -7.896 -14.819  -3.535  1.00  0.00
ATOM     90  C   VAL A   6      -6.972 -14.371  -4.668  1.00  0.00
ATOM     91  O   VAL A   6      -5.886 -14.884  -4.836  1.00  0.00
ATOM     92  CB  VAL A   6      -8.400 -13.584  -2.764  1.00  0.00
ATOM     93  CG1 VAL A   6      -9.384 -13.998  -1.680  1.00  0.00
ATOM     94  CG2 VAL A   6      -7.233 -12.821  -2.159  1.00  0.00
ATOM     95  H   VAL A   6      -6.186 -15.731  -2.535  1.00  0.00
ATOM     96  HA  VAL A   6      -8.746 -15.292  -4.028  1.00  0.00
ATOM     97  HB  VAL A   6      -8.893 -12.908  -3.463  1.00  0.00
ATOM     98 1HG1 VAL A   6      -9.731 -13.113  -1.146  1.00  0.00
ATOM     99 2HG1 VAL A   6     -10.236 -14.503  -2.135  1.00  0.00
ATOM    100 3HG1 VAL A   6      -8.892 -14.674  -0.981  1.00  0.00
ATOM    101 1HG2 VAL A   6      -7.607 -11.951  -1.619  1.00  0.00
ATOM    102 2HG2 VAL A   6      -6.692 -13.471  -1.471  1.00  0.00
ATOM    103 3HG2 VAL A   6      -6.561 -12.492  -2.952  1.00  0.00
ATOM    104  N   ILE A   7      -7.395 -13.413  -5.447  1.00  0.00
ATOM    105  CA  ILE A   7      -6.537 -12.927  -6.565  1.00  0.00
ATOM    106  C   ILE A   7      -6.937 -11.504  -6.958  1.00  0.00
ATOM    107  O   ILE A   7      -8.014 -11.042  -6.637  1.00  0.00
ATOM    108  CB  ILE A   7      -6.633 -13.850  -7.794  1.00  0.00
ATOM    109  CG1 ILE A   7      -5.544 -13.500  -8.811  1.00  0.00
ATOM    110  CG2 ILE A   7      -8.012 -13.748  -8.429  1.00  0.00
ATOM    111  CD1 ILE A   7      -5.292 -14.585  -9.833  1.00  0.00
ATOM    112  H   ILE A   7      -8.304 -13.001  -5.292  1.00  0.00
ATOM    113  HA  ILE A   7      -5.498 -12.854  -6.247  1.00  0.00
ATOM    114  HB  ILE A   7      -6.452 -14.878  -7.481  1.00  0.00
ATOM    115 1HG2 ILE A   7      -8.062 -14.406  -9.296  1.00  0.00
ATOM    116 2HG2 ILE A   7      -8.769 -14.044  -7.704  1.00  0.00
ATOM    117 3HG2 ILE A   7      -8.193 -12.720  -8.743  1.00  0.00
ATOM    118 1HG1 ILE A   7      -5.855 -12.588  -9.319  1.00  0.00
ATOM    119 2HG1 ILE A   7      -4.628 -13.309  -8.251  1.00  0.00
ATOM    120 1HD1 ILE A   7      -4.507 -14.265 -10.518  1.00  0.00
ATOM    121 2HD1 ILE A   7      -4.979 -15.499  -9.325  1.00  0.00
ATOM    122 3HD1 ILE A   7      -6.205 -14.777 -10.393  1.00  0.00
ATOM    123  N   VAL A   8      -6.079 -10.805  -7.649  1.00  0.00
ATOM    124  CA  VAL A   8      -6.411  -9.409  -8.049  1.00  0.00
ATOM    125  C   VAL A   8      -6.954  -9.369  -9.479  1.00  0.00
ATOM    126  O   VAL A   8      -6.421  -9.990 -10.377  1.00  0.00
ATOM    127  CB  VAL A   8      -5.087  -8.647  -7.963  1.00  0.00
ATOM    128  CG1 VAL A   8      -4.074  -9.267  -8.929  1.00  0.00
ATOM    129  CG2 VAL A   8      -5.320  -7.182  -8.341  1.00  0.00
ATOM    130  H   VAL A   8      -5.192 -11.209  -7.912  1.00  0.00
ATOM    131  HA  VAL A   8      -7.210  -8.999  -7.431  1.00  0.00
ATOM    132  HB  VAL A   8      -4.704  -8.703  -6.955  1.00  0.00
ATOM    133 1HG1 VAL A   8      -3.131  -8.723  -8.866  1.00  0.00
ATOM    134 2HG1 VAL A   8      -3.909 -10.311  -8.662  1.00  0.00
ATOM    135 3HG1 VAL A   8      -4.459  -9.208  -9.947  1.00  0.00
ATOM    136 1HG2 VAL A   8      -4.379  -6.636  -8.280  1.00  0.00
ATOM    137 2HG2 VAL A   8      -5.707  -7.127  -9.359  1.00  0.00
ATOM    138 3HG2 VAL A   8      -6.041  -6.739  -7.654  1.00  0.00
ATOM    139  N   LYS A   9      -8.007  -8.631  -9.694  1.00  0.00
ATOM    140  CA  LYS A   9      -8.583  -8.520 -11.064  1.00  0.00
ATOM    141  C   LYS A   9      -9.009  -7.064 -11.316  1.00  0.00
ATOM    142  O   LYS A   9      -9.478  -6.414 -10.408  1.00  0.00
ATOM    143  CB  LYS A   9      -9.804  -9.438 -11.049  1.00  0.00
ATOM    144  CG  LYS A   9      -9.357 -10.873 -10.759  1.00  0.00
ATOM    145  CD  LYS A   9     -10.103 -11.839 -11.681  1.00  0.00
ATOM    146  CE  LYS A   9      -9.593 -13.262 -11.448  1.00  0.00
ATOM    147  NZ  LYS A   9     -10.133 -14.054 -12.588  1.00  0.00
ATOM    148  H   LYS A   9      -8.435  -8.132  -8.928  1.00  0.00
ATOM    149 1HZ  LYS A   9      -9.835 -15.015 -12.501  1.00  0.00
ATOM    150 2HZ  LYS A   9     -11.143 -14.012 -12.579  1.00  0.00
ATOM    151 3HZ  LYS A   9      -9.788 -13.672 -13.457  1.00  0.00
ATOM    152  HA  LYS A   9      -7.824  -8.773 -11.805  1.00  0.00
ATOM    153 1HB  LYS A   9     -10.479  -9.059 -10.281  1.00  0.00
ATOM    154 2HB  LYS A   9     -10.282  -9.351 -12.025  1.00  0.00
ATOM    155 1HG  LYS A   9      -8.282 -10.942 -10.928  1.00  0.00
ATOM    156 2HG  LYS A   9      -9.575 -11.100  -9.716  1.00  0.00
ATOM    157 1HD  LYS A   9     -11.170 -11.776 -11.461  1.00  0.00
ATOM    158 2HD  LYS A   9      -9.928 -11.538 -12.714  1.00  0.00
ATOM    159 1HE  LYS A   9      -8.504 -13.236 -11.429  1.00  0.00
ATOM    160 2HE  LYS A   9      -9.965 -13.604 -10.482  1.00  0.00
ATOM    161  N   LYS A  10      -8.853  -6.511 -12.509  1.00  0.00
ATOM    162  CA  LYS A  10      -8.284  -7.247 -13.682  1.00  0.00
ATOM    163  C   LYS A  10      -9.014  -8.574 -13.911  1.00  0.00
ATOM    164  O   LYS A  10      -8.445  -9.641 -13.798  1.00  0.00
ATOM    165  CB  LYS A  10      -6.788  -7.497 -13.483  1.00  0.00
ATOM    166  CG  LYS A  10      -5.890  -6.377 -13.990  1.00  0.00
ATOM    167  CD  LYS A  10      -4.426  -6.661 -13.687  1.00  0.00
ATOM    168  CE  LYS A  10      -3.938  -7.899 -14.424  1.00  0.00
ATOM    169  NZ  LYS A  10      -2.520  -8.216 -14.101  1.00  0.00
ATOM    170  H   LYS A  10      -9.131  -5.548 -12.633  1.00  0.00
ATOM    171 1HZ  LYS A  10      -2.236  -9.042 -14.609  1.00  0.00
ATOM    172 2HZ  LYS A  10      -1.932  -7.439 -14.364  1.00  0.00
ATOM    173 3HZ  LYS A  10      -2.431  -8.385 -13.109  1.00  0.00
ATOM    174  HA  LYS A  10      -8.420  -6.657 -14.589  1.00  0.00
ATOM    175 1HB  LYS A  10      -6.627  -7.636 -12.414  1.00  0.00
ATOM    176 2HB  LYS A  10      -6.546  -8.421 -14.008  1.00  0.00
ATOM    177 1HG  LYS A  10      -6.027  -6.284 -15.068  1.00  0.00
ATOM    178 2HG  LYS A  10      -6.188  -5.448 -13.505  1.00  0.00
ATOM    179 1HD  LYS A  10      -3.834  -5.798 -13.993  1.00  0.00
ATOM    180 2HD  LYS A  10      -4.317  -6.813 -12.613  1.00  0.00
ATOM    181 1HE  LYS A  10      -4.571  -8.738 -14.141  1.00  0.00
ATOM    182 2HE  LYS A  10      -4.033  -7.718 -15.495  1.00  0.00
ATOM    183  N   SER A  11     -10.277  -8.504 -14.239  1.00  0.00
ATOM    184  CA  SER A  11     -11.065  -9.745 -14.486  1.00  0.00
ATOM    185  C   SER A  11     -11.625  -9.738 -15.914  1.00  0.00
ATOM    186  O   SER A  11     -11.554  -8.736 -16.597  1.00  0.00
ATOM    187  CB  SER A  11     -12.180  -9.867 -13.466  1.00  0.00
ATOM    188  OG  SER A  11     -13.419  -9.477 -13.991  1.00  0.00
ATOM    189  H   SER A  11     -10.723  -7.602 -14.326  1.00  0.00
ATOM    190  HG  SER A  11     -14.096  -9.569 -13.316  1.00  0.00
ATOM    191  HA  SER A  11     -10.501 -10.660 -14.300  1.00  0.00
ATOM    192 1HB  SER A  11     -12.244 -10.905 -13.142  1.00  0.00
ATOM    193 2HB  SER A  11     -11.943  -9.235 -12.611  1.00  0.00
ATOM    194  N   PRO A  12     -12.169 -10.859 -16.324  1.00  0.00
ATOM    195  CA  PRO A  12     -12.743 -10.961 -17.688  1.00  0.00
ATOM    196  C   PRO A  12     -13.962 -10.047 -17.826  1.00  0.00
ATOM    197  O   PRO A  12     -14.349  -9.671 -18.915  1.00  0.00
ATOM    198  CB  PRO A  12     -13.106 -12.448 -17.833  1.00  0.00
ATOM    199  CG  PRO A  12     -13.292 -12.941 -16.424  1.00  0.00
ATOM    200  CD  PRO A  12     -12.238 -12.137 -15.623  1.00  0.00
ATOM    201 1HD  PRO A  12     -12.566 -11.897 -14.761  1.00  0.00
ATOM    202 2HD  PRO A  12     -11.342 -12.457 -15.684  1.00  0.00
ATOM    203 1HG  PRO A  12     -14.037 -12.658 -16.137  1.00  0.00
ATOM    204 2HG  PRO A  12     -12.870 -13.775 -16.359  1.00  0.00
ATOM    205 1HB  PRO A  12     -13.941 -12.385 -18.201  1.00  0.00
ATOM    206 2HB  PRO A  12     -12.360 -12.774 -18.128  1.00  0.00
ATOM    207  HA  PRO A  12     -12.064 -10.694 -18.366  1.00  0.00
ATOM    208  N   LEU A  13     -14.570  -9.684 -16.729  1.00  0.00
ATOM    209  CA  LEU A  13     -15.764  -8.795 -16.799  1.00  0.00
ATOM    210  C   LEU A  13     -15.859  -7.929 -15.541  1.00  0.00
ATOM    211  O   LEU A  13     -16.935  -7.589 -15.090  1.00  0.00
ATOM    212  CB  LEU A  13     -17.037  -9.631 -16.982  1.00  0.00
ATOM    213  CG  LEU A  13     -17.510 -10.382 -15.731  1.00  0.00
ATOM    214  CD1 LEU A  13     -18.906 -10.946 -15.957  1.00  0.00
ATOM    215  CD2 LEU A  13     -16.526 -11.495 -15.403  1.00  0.00
ATOM    216  H   LEU A  13     -14.231 -10.006 -15.833  1.00  0.00
ATOM    217  HA  LEU A  13     -15.664  -8.115 -17.644  1.00  0.00
ATOM    218 1HB  LEU A  13     -17.738  -8.834 -17.227  1.00  0.00
ATOM    219 2HB  LEU A  13     -16.953 -10.314 -17.827  1.00  0.00
ATOM    220  HG  LEU A  13     -17.499  -9.672 -14.903  1.00  0.00
ATOM    221 1HD1 LEU A  13     -19.234 -11.477 -15.064  1.00  0.00
ATOM    222 2HD1 LEU A  13     -19.599 -10.130 -16.167  1.00  0.00
ATOM    223 3HD1 LEU A  13     -18.888 -11.634 -16.802  1.00  0.00
ATOM    224 1HD2 LEU A  13     -16.863 -12.027 -14.513  1.00  0.00
ATOM    225 2HD2 LEU A  13     -16.468 -12.189 -16.241  1.00  0.00
ATOM    226 3HD2 LEU A  13     -15.541 -11.067 -15.217  1.00  0.00
ATOM    227  N   GLY A  14     -14.742  -7.568 -14.968  1.00  0.00
ATOM    228  CA  GLY A  14     -14.776  -6.728 -13.738  1.00  0.00
ATOM    229  C   GLY A  14     -13.695  -5.649 -13.824  1.00  0.00
ATOM    230  O   GLY A  14     -12.682  -5.820 -14.473  1.00  0.00
ATOM    231  H   GLY A  14     -13.857  -7.858 -15.358  1.00  0.00
ATOM    232 1HA  GLY A  14     -15.758  -6.262 -13.652  1.00  0.00
ATOM    233 2HA  GLY A  14     -14.598  -7.361 -12.869  1.00  0.00
ATOM    234  N   GLY A  15     -13.900  -4.537 -13.171  1.00  0.00
ATOM    235  CA  GLY A  15     -12.884  -3.448 -13.213  1.00  0.00
ATOM    236  C   GLY A  15     -11.636  -3.888 -12.443  1.00  0.00
ATOM    237  O   GLY A  15     -11.008  -4.874 -12.773  1.00  0.00
ATOM    238  H   GLY A  15     -14.748  -4.415 -12.637  1.00  0.00
ATOM    239 1HA  GLY A  15     -12.626  -3.241 -14.252  1.00  0.00
ATOM    240 2HA  GLY A  15     -13.304  -2.551 -12.759  1.00  0.00
ATOM    241  N   TYR A  16     -11.272  -3.165 -11.418  1.00  0.00
ATOM    242  CA  TYR A  16     -10.066  -3.548 -10.630  1.00  0.00
ATOM    243  C   TYR A  16     -10.464  -3.935  -9.202  1.00  0.00
ATOM    244  O   TYR A  16     -10.060  -3.307  -8.243  1.00  0.00
ATOM    245  CB  TYR A  16      -9.052  -2.402 -10.612  1.00  0.00
ATOM    246  CG  TYR A  16      -8.528  -2.026 -11.981  1.00  0.00
ATOM    247  CD1 TYR A  16      -8.956  -0.869 -12.615  1.00  0.00
ATOM    248  CD2 TYR A  16      -7.605  -2.829 -12.634  1.00  0.00
ATOM    249  CE1 TYR A  16      -8.481  -0.521 -13.864  1.00  0.00
ATOM    250  CE2 TYR A  16      -7.123  -2.491 -13.883  1.00  0.00
ATOM    251  CZ  TYR A  16      -7.563  -1.335 -14.496  1.00  0.00
ATOM    252  OH  TYR A  16      -7.086  -0.993 -15.740  1.00  0.00
ATOM    253  H   TYR A  16     -11.807  -2.348 -11.160  1.00  0.00
ATOM    254  HH  TYR A  16      -7.458  -0.172 -16.071  1.00  0.00
ATOM    255  HD1 TYR A  16      -9.681  -0.230 -12.110  1.00  0.00
ATOM    256  HE1 TYR A  16      -8.827   0.391 -14.350  1.00  0.00
ATOM    257  HE2 TYR A  16      -6.398  -3.136 -14.381  1.00  0.00
ATOM    258  HD2 TYR A  16      -7.261  -3.740 -12.145  1.00  0.00
ATOM    259  HA  TYR A  16      -9.594  -4.423 -11.077  1.00  0.00
ATOM    260 1HB  TYR A  16      -9.547  -1.540 -10.163  1.00  0.00
ATOM    261 2HB  TYR A  16      -8.222  -2.716  -9.979  1.00  0.00
ATOM    262  N   GLY A  17     -11.270  -4.951  -9.056  1.00  0.00
ATOM    263  CA  GLY A  17     -11.684  -5.388  -7.692  1.00  0.00
ATOM    264  C   GLY A  17     -10.937  -6.672  -7.329  1.00  0.00
ATOM    265  O   GLY A  17     -10.041  -7.094  -8.034  1.00  0.00
ATOM    266  H   GLY A  17     -11.614  -5.442  -9.869  1.00  0.00
ATOM    267 1HA  GLY A  17     -11.443  -4.601  -6.977  1.00  0.00
ATOM    268 2HA  GLY A  17     -12.759  -5.566  -7.686  1.00  0.00
ATOM    269  N   VAL A  18     -11.290  -7.303  -6.239  1.00  0.00
ATOM    270  CA  VAL A  18     -10.584  -8.560  -5.863  1.00  0.00
ATOM    271  C   VAL A  18     -11.457  -9.773  -6.195  1.00  0.00
ATOM    272  O   VAL A  18     -12.665  -9.680  -6.262  1.00  0.00
ATOM    273  CB  VAL A  18     -10.219  -8.577  -4.367  1.00  0.00
ATOM    274  CG1 VAL A  18      -9.591  -9.910  -3.987  1.00  0.00
ATOM    275  CG2 VAL A  18      -9.275  -7.432  -4.035  1.00  0.00
ATOM    276  H   VAL A  18     -12.033  -6.942  -5.658  1.00  0.00
ATOM    277  HA  VAL A  18      -9.671  -8.692  -6.445  1.00  0.00
ATOM    278  HB  VAL A  18     -11.124  -8.422  -3.780  1.00  0.00
ATOM    279 1HG1 VAL A  18      -9.339  -9.905  -2.926  1.00  0.00
ATOM    280 2HG1 VAL A  18     -10.297 -10.715  -4.188  1.00  0.00
ATOM    281 3HG1 VAL A  18      -8.685 -10.065  -4.573  1.00  0.00
ATOM    282 1HG2 VAL A  18      -9.028  -7.458  -2.974  1.00  0.00
ATOM    283 2HG2 VAL A  18      -8.363  -7.531  -4.623  1.00  0.00
ATOM    284 3HG2 VAL A  18      -9.757  -6.483  -4.271  1.00  0.00
ATOM    285  N   PHE A  19     -10.851 -10.906  -6.420  1.00  0.00
ATOM    286  CA  PHE A  19     -11.644 -12.124  -6.742  1.00  0.00
ATOM    287  C   PHE A  19     -11.503 -13.154  -5.623  1.00  0.00
ATOM    288  O   PHE A  19     -10.411 -13.503  -5.220  1.00  0.00
ATOM    289  CB  PHE A  19     -11.196 -12.715  -8.080  1.00  0.00
ATOM    290  CG  PHE A  19     -12.305 -13.370  -8.855  1.00  0.00
ATOM    291  CD1 PHE A  19     -13.426 -12.647  -9.234  1.00  0.00
ATOM    292  CD2 PHE A  19     -12.229 -14.709  -9.205  1.00  0.00
ATOM    293  CE1 PHE A  19     -14.446 -13.248  -9.947  1.00  0.00
ATOM    294  CE2 PHE A  19     -13.246 -15.313  -9.918  1.00  0.00
ATOM    295  CZ  PHE A  19     -14.357 -14.581 -10.289  1.00  0.00
ATOM    296  H   PHE A  19      -9.843 -10.957  -6.376  1.00  0.00
ATOM    297  HD1 PHE A  19     -13.496 -11.593  -8.965  1.00  0.00
ATOM    298  HE1 PHE A  19     -15.322 -12.669 -10.238  1.00  0.00
ATOM    299  HZ  PHE A  19     -15.160 -15.056 -10.849  1.00  0.00
ATOM    300  HE2 PHE A  19     -13.174 -16.366 -10.187  1.00  0.00
ATOM    301  HD2 PHE A  19     -11.352 -15.287  -8.911  1.00  0.00
ATOM    302  HA  PHE A  19     -12.702 -11.869  -6.810  1.00  0.00
ATOM    303 1HB  PHE A  19     -10.790 -11.932  -8.719  1.00  0.00
ATOM    304 2HB  PHE A  19     -10.437 -13.479  -7.917  1.00  0.00
ATOM    305  N   ALA A  20     -12.598 -13.642  -5.114  1.00  0.00
ATOM    306  CA  ALA A  20     -12.524 -14.646  -4.021  1.00  0.00
ATOM    307  C   ALA A  20     -12.484 -16.061  -4.596  1.00  0.00
ATOM    308  O   ALA A  20     -13.509 -16.671  -4.841  1.00  0.00
ATOM    309  CB  ALA A  20     -13.806 -14.440  -3.212  1.00  0.00
ATOM    310  H   ALA A  20     -13.496 -13.338  -5.462  1.00  0.00
ATOM    311  HA  ALA A  20     -11.600 -14.489  -3.464  1.00  0.00
ATOM    312 1HB  ALA A  20     -13.829 -15.146  -2.382  1.00  0.00
ATOM    313 2HB  ALA A  20     -13.832 -13.422  -2.823  1.00  0.00
ATOM    314 3HB  ALA A  20     -14.671 -14.606  -3.852  1.00  0.00
ATOM    315  N   ARG A  21     -11.308 -16.588  -4.819  1.00  0.00
ATOM    316  CA  ARG A  21     -11.206 -17.980  -5.338  1.00  0.00
ATOM    317  C   ARG A  21     -11.900 -18.938  -4.368  1.00  0.00
ATOM    318  O   ARG A  21     -12.317 -20.019  -4.733  1.00  0.00
ATOM    319  CB  ARG A  21      -9.767 -18.382  -5.623  1.00  0.00
ATOM    320  CG  ARG A  21      -9.095 -17.604  -6.743  1.00  0.00
ATOM    321  CD  ARG A  21      -7.658 -17.928  -6.938  1.00  0.00
ATOM    322  NE  ARG A  21      -7.401 -19.291  -7.372  1.00  0.00
ATOM    323  CZ  ARG A  21      -6.180 -19.858  -7.432  1.00  0.00
ATOM    324  NH1 ARG A  21      -5.101 -19.175  -7.124  1.00  0.00
ATOM    325  NH2 ARG A  21      -6.094 -21.114  -7.833  1.00  0.00
ATOM    326  H   ARG A  21     -10.471 -16.052  -4.640  1.00  0.00
ATOM    327 1HH1 ARG A  21      -5.182 -18.210  -6.836  1.00  0.00
ATOM    328 2HH1 ARG A  21      -4.195 -19.618  -7.175  1.00  0.00
ATOM    329 1HH2 ARG A  21      -6.933 -21.620  -8.084  1.00  0.00
ATOM    330 2HH2 ARG A  21      -5.192 -21.563  -7.888  1.00  0.00
ATOM    331  HE  ARG A  21      -8.050 -20.002  -7.683  1.00  0.00
ATOM    332  HA  ARG A  21     -11.722 -18.056  -6.296  1.00  0.00
ATOM    333 1HB  ARG A  21      -9.207 -18.239  -4.700  1.00  0.00
ATOM    334 2HB  ARG A  21      -9.778 -19.442  -5.879  1.00  0.00
ATOM    335 1HG  ARG A  21      -9.616 -17.818  -7.676  1.00  0.00
ATOM    336 2HG  ARG A  21      -9.173 -16.539  -6.520  1.00  0.00
ATOM    337 1HD  ARG A  21      -7.244 -17.261  -7.693  1.00  0.00
ATOM    338 2HD  ARG A  21      -7.131 -17.780  -5.996  1.00  0.00
ATOM    339  N   LYS A  22     -12.031 -18.538  -3.132  1.00  0.00
ATOM    340  CA  LYS A  22     -12.716 -19.395  -2.128  1.00  0.00
ATOM    341  C   LYS A  22     -14.223 -19.091  -2.137  1.00  0.00
ATOM    342  O   LYS A  22     -14.669 -18.236  -2.874  1.00  0.00
ATOM    343  CB  LYS A  22     -12.119 -19.172  -0.737  1.00  0.00
ATOM    344  CG  LYS A  22     -11.370 -20.373  -0.174  1.00  0.00
ATOM    345  CD  LYS A  22      -9.902 -20.344  -0.571  1.00  0.00
ATOM    346  CE  LYS A  22      -9.179 -21.601  -0.109  1.00  0.00
ATOM    347  NZ  LYS A  22      -7.746 -21.598  -0.511  1.00  0.00
ATOM    348  H   LYS A  22     -11.664 -17.639  -2.855  1.00  0.00
ATOM    349 1HZ  LYS A  22      -7.304 -22.447  -0.188  1.00  0.00
ATOM    350 2HZ  LYS A  22      -7.678 -21.546  -1.518  1.00  0.00
ATOM    351 3HZ  LYS A  22      -7.283 -20.800  -0.101  1.00  0.00
ATOM    352  HA  LYS A  22     -12.594 -20.445  -2.395  1.00  0.00
ATOM    353 1HB  LYS A  22     -11.439 -18.324  -0.814  1.00  0.00
ATOM    354 2HB  LYS A  22     -12.945 -18.916  -0.072  1.00  0.00
ATOM    355 1HG  LYS A  22     -11.455 -20.355   0.913  1.00  0.00
ATOM    356 2HG  LYS A  22     -11.833 -21.281  -0.559  1.00  0.00
ATOM    357 1HD  LYS A  22      -9.837 -20.265  -1.657  1.00  0.00
ATOM    358 2HD  LYS A  22      -9.436 -19.471  -0.115  1.00  0.00
ATOM    359 1HE  LYS A  22      -9.251 -21.658   0.976  1.00  0.00
ATOM    360 2HE  LYS A  22      -9.678 -22.464  -0.552  1.00  0.00
ATOM    361  N   SER A  23     -15.028 -19.768  -1.342  1.00  0.00
ATOM    362  CA  SER A  23     -14.514 -20.822  -0.415  1.00  0.00
ATOM    363  C   SER A  23     -14.352 -20.255   0.999  1.00  0.00
ATOM    364  O   SER A  23     -13.667 -20.819   1.829  1.00  0.00
ATOM    365  CB  SER A  23     -15.591 -21.908  -0.429  1.00  0.00
ATOM    366  OG  SER A  23     -16.791 -21.391   0.128  1.00  0.00
ATOM    367  H   SER A  23     -16.018 -19.569  -1.360  1.00  0.00
ATOM    368  HG  SER A  23     -16.605 -21.119   1.030  1.00  0.00
ATOM    369  HA  SER A  23     -15.132 -21.721  -0.396  1.00  0.00
ATOM    370 1HB  SER A  23     -15.757 -22.221  -1.460  1.00  0.00
ATOM    371 2HB  SER A  23     -15.238 -22.757   0.155  1.00  0.00
ATOM    372  N   PHE A  24     -14.971 -19.137   1.278  1.00  0.00
ATOM    373  CA  PHE A  24     -14.847 -18.532   2.634  1.00  0.00
ATOM    374  C   PHE A  24     -16.158 -18.690   3.409  1.00  0.00
ATOM    375  O   PHE A  24     -17.194 -18.975   2.843  1.00  0.00
ATOM    376  CB  PHE A  24     -14.460 -17.056   2.527  1.00  0.00
ATOM    377  CG  PHE A  24     -13.058 -16.831   2.037  1.00  0.00
ATOM    378  CD1 PHE A  24     -12.821 -16.122   0.869  1.00  0.00
ATOM    379  CD2 PHE A  24     -11.972 -17.328   2.743  1.00  0.00
ATOM    380  CE1 PHE A  24     -11.532 -15.915   0.417  1.00  0.00
ATOM    381  CE2 PHE A  24     -10.682 -17.122   2.294  1.00  0.00
ATOM    382  CZ  PHE A  24     -10.462 -16.414   1.129  1.00  0.00
ATOM    383  H   PHE A  24     -15.534 -18.683   0.573  1.00  0.00
ATOM    384  HD1 PHE A  24     -13.667 -15.726   0.306  1.00  0.00
ATOM    385  HE1 PHE A  24     -11.361 -15.356  -0.503  1.00  0.00
ATOM    386  HZ  PHE A  24      -9.446 -16.252   0.773  1.00  0.00
ATOM    387  HE2 PHE A  24      -9.838 -17.517   2.858  1.00  0.00
ATOM    388  HD2 PHE A  24     -12.146 -17.887   3.663  1.00  0.00
ATOM    389  HA  PHE A  24     -14.076 -19.054   3.203  1.00  0.00
ATOM    390 1HB  PHE A  24     -15.120 -16.544   1.828  1.00  0.00
ATOM    391 2HB  PHE A  24     -14.528 -16.579   3.504  1.00  0.00
ATOM    392  N   GLU A  25     -16.121 -18.500   4.700  1.00  0.00
ATOM    393  CA  GLU A  25     -17.365 -18.635   5.509  1.00  0.00
ATOM    394  C   GLU A  25     -17.791 -17.274   6.063  1.00  0.00
ATOM    395  O   GLU A  25     -17.315 -16.242   5.633  1.00  0.00
ATOM    396  CB  GLU A  25     -17.158 -19.637   6.647  1.00  0.00
ATOM    397  CG  GLU A  25     -16.780 -21.039   6.190  1.00  0.00
ATOM    398  CD  GLU A  25     -16.648 -21.977   7.357  1.00  0.00
ATOM    399  OE1 GLU A  25     -15.888 -21.682   8.249  1.00  0.00
ATOM    400  OE2 GLU A  25     -17.387 -22.931   7.413  1.00  0.00
ATOM    401  H   GLU A  25     -15.249 -18.261   5.151  1.00  0.00
ATOM    402  HA  GLU A  25     -18.180 -18.989   4.877  1.00  0.00
ATOM    403 1HB  GLU A  25     -16.367 -19.237   7.283  1.00  0.00
ATOM    404 2HB  GLU A  25     -18.091 -19.678   7.210  1.00  0.00
ATOM    405 1HG  GLU A  25     -17.474 -21.460   5.464  1.00  0.00
ATOM    406 2HG  GLU A  25     -15.806 -20.902   5.722  1.00  0.00
ATOM    407  N   LYS A  26     -18.684 -17.263   7.015  1.00  0.00
ATOM    408  CA  LYS A  26     -19.141 -15.968   7.593  1.00  0.00
ATOM    409  C   LYS A  26     -18.193 -15.516   8.707  1.00  0.00
ATOM    410  O   LYS A  26     -18.310 -15.934   9.842  1.00  0.00
ATOM    411  CB  LYS A  26     -20.570 -16.093   8.123  1.00  0.00
ATOM    412  CG  LYS A  26     -21.319 -14.771   8.229  1.00  0.00
ATOM    413  CD  LYS A  26     -22.734 -14.977   8.749  1.00  0.00
ATOM    414  CE  LYS A  26     -23.617 -15.643   7.704  1.00  0.00
ATOM    415  NZ  LYS A  26     -25.015 -15.816   8.185  1.00  0.00
ATOM    416  H   LYS A  26     -19.065 -18.132   7.360  1.00  0.00
ATOM    417 1HZ  LYS A  26     -25.566 -16.261   7.465  1.00  0.00
ATOM    418 2HZ  LYS A  26     -25.017 -16.393   9.015  1.00  0.00
ATOM    419 3HZ  LYS A  26     -25.410 -14.913   8.403  1.00  0.00
ATOM    420  HA  LYS A  26     -19.121 -15.194   6.825  1.00  0.00
ATOM    421 1HB  LYS A  26     -21.105 -16.759   7.446  1.00  0.00
ATOM    422 2HB  LYS A  26     -20.507 -16.553   9.109  1.00  0.00
ATOM    423 1HG  LYS A  26     -20.773 -14.117   8.910  1.00  0.00
ATOM    424 2HG  LYS A  26     -21.358 -14.314   7.240  1.00  0.00
ATOM    425 1HD  LYS A  26     -22.689 -15.604   9.640  1.00  0.00
ATOM    426 2HD  LYS A  26     -23.153 -14.005   9.011  1.00  0.00
ATOM    427 1HE  LYS A  26     -23.616 -15.022   6.809  1.00  0.00
ATOM    428 2HE  LYS A  26     -23.191 -16.618   7.469  1.00  0.00
ATOM    429  N   GLY A  27     -17.257 -14.663   8.393  1.00  0.00
ATOM    430  CA  GLY A  27     -16.306 -14.183   9.435  1.00  0.00
ATOM    431  C   GLY A  27     -14.922 -14.783   9.179  1.00  0.00
ATOM    432  O   GLY A  27     -14.319 -15.373  10.054  1.00  0.00
ATOM    433  H   GLY A  27     -17.177 -14.328   7.444  1.00  0.00
ATOM    434 1HA  GLY A  27     -16.251 -13.095   9.393  1.00  0.00
ATOM    435 2HA  GLY A  27     -16.667 -14.490  10.416  1.00  0.00
ATOM    436  N   GLU A  28     -14.411 -14.637   7.987  1.00  0.00
ATOM    437  CA  GLU A  28     -13.066 -15.199   7.680  1.00  0.00
ATOM    438  C   GLU A  28     -12.105 -14.086   7.264  1.00  0.00
ATOM    439  O   GLU A  28     -12.355 -13.355   6.326  1.00  0.00
ATOM    440  CB  GLU A  28     -13.166 -16.259   6.581  1.00  0.00
ATOM    441  CG  GLU A  28     -13.741 -17.591   7.043  1.00  0.00
ATOM    442  CD  GLU A  28     -12.838 -18.258   8.043  1.00  0.00
ATOM    443  OE1 GLU A  28     -11.650 -18.266   7.830  1.00  0.00
ATOM    444  OE2 GLU A  28     -13.323 -18.659   9.075  1.00  0.00
ATOM    445  H   GLU A  28     -14.927 -14.143   7.273  1.00  0.00
ATOM    446  HA  GLU A  28     -12.646 -15.662   8.573  1.00  0.00
ATOM    447 1HB  GLU A  28     -13.799 -15.845   5.796  1.00  0.00
ATOM    448 2HB  GLU A  28     -12.159 -16.413   6.194  1.00  0.00
ATOM    449 1HG  GLU A  28     -14.745 -17.509   7.458  1.00  0.00
ATOM    450 2HG  GLU A  28     -13.774 -18.186   6.131  1.00  0.00
ATOM    451  N   LEU A  29     -11.005 -13.952   7.951  1.00  0.00
ATOM    452  CA  LEU A  29     -10.025 -12.891   7.586  1.00  0.00
ATOM    453  C   LEU A  29      -9.380 -13.216   6.237  1.00  0.00
ATOM    454  O   LEU A  29      -8.441 -13.983   6.155  1.00  0.00
ATOM    455  CB  LEU A  29      -8.963 -12.750   8.684  1.00  0.00
ATOM    456  CG  LEU A  29      -7.957 -11.611   8.476  1.00  0.00
ATOM    457  CD1 LEU A  29      -6.932 -12.005   7.422  1.00  0.00
ATOM    458  CD2 LEU A  29      -8.697 -10.348   8.063  1.00  0.00
ATOM    459  H   LEU A  29     -10.817 -14.567   8.730  1.00  0.00
ATOM    460  HA  LEU A  29     -10.543 -11.939   7.472  1.00  0.00
ATOM    461 1HB  LEU A  29      -9.611 -12.527   9.530  1.00  0.00
ATOM    462 2HB  LEU A  29      -8.441 -13.690   8.864  1.00  0.00
ATOM    463  HG  LEU A  29      -7.481 -11.419   9.439  1.00  0.00
ATOM    464 1HD1 LEU A  29      -6.221 -11.191   7.281  1.00  0.00
ATOM    465 2HD1 LEU A  29      -6.398 -12.898   7.749  1.00  0.00
ATOM    466 3HD1 LEU A  29      -7.439 -12.210   6.480  1.00  0.00
ATOM    467 1HD2 LEU A  29      -7.980  -9.539   7.917  1.00  0.00
ATOM    468 2HD2 LEU A  29      -9.236 -10.529   7.133  1.00  0.00
ATOM    469 3HD2 LEU A  29      -9.404 -10.068   8.844  1.00  0.00
ATOM    470  N   VAL A  30      -9.888 -12.650   5.177  1.00  0.00
ATOM    471  CA  VAL A  30      -9.311 -12.934   3.832  1.00  0.00
ATOM    472  C   VAL A  30      -7.903 -12.347   3.722  1.00  0.00
ATOM    473  O   VAL A  30      -7.010 -12.952   3.163  1.00  0.00
ATOM    474  CB  VAL A  30     -10.257 -12.242   2.848  1.00  0.00
ATOM    475  CG1 VAL A  30      -9.750 -12.455   1.421  1.00  0.00
ATOM    476  CG2 VAL A  30     -11.660 -12.837   2.985  1.00  0.00
ATOM    477  H   VAL A  30     -10.672 -12.020   5.268  1.00  0.00
ATOM    478  HA  VAL A  30      -9.189 -14.006   3.671  1.00  0.00
ATOM    479  HB  VAL A  30     -10.292 -11.184   3.065  1.00  0.00
ATOM    480 1HG1 VAL A  30     -10.423 -11.962   0.718  1.00  0.00
ATOM    481 2HG1 VAL A  30      -8.751 -12.032   1.323  1.00  0.00
ATOM    482 3HG1 VAL A  30      -9.716 -13.522   1.202  1.00  0.00
ATOM    483 1HG2 VAL A  30     -12.335 -12.344   2.285  1.00  0.00
ATOM    484 2HG2 VAL A  30     -11.625 -13.904   2.766  1.00  0.00
ATOM    485 3HG2 VAL A  30     -12.021 -12.687   4.003  1.00  0.00
ATOM    486  N   GLU A  31      -7.696 -11.173   4.253  1.00  0.00
ATOM    487  CA  GLU A  31      -6.345 -10.551   4.181  1.00  0.00
ATOM    488  C   GLU A  31      -6.273  -9.333   5.103  1.00  0.00
ATOM    489  O   GLU A  31      -7.280  -8.820   5.551  1.00  0.00
ATOM    490  CB  GLU A  31      -6.013 -10.156   2.740  1.00  0.00
ATOM    491  CG  GLU A  31      -4.536  -9.888   2.486  1.00  0.00
ATOM    492  CD  GLU A  31      -4.287  -9.522   1.049  1.00  0.00
ATOM    493  OE1 GLU A  31      -4.646 -10.290   0.189  1.00  0.00
ATOM    494  OE2 GLU A  31      -3.840  -8.426   0.805  1.00  0.00
ATOM    495  H   GLU A  31      -8.452 -10.686   4.713  1.00  0.00
ATOM    496  HA  GLU A  31      -5.593 -11.259   4.530  1.00  0.00
ATOM    497 1HB  GLU A  31      -6.348 -10.973   2.101  1.00  0.00
ATOM    498 2HB  GLU A  31      -6.589  -9.258   2.515  1.00  0.00
ATOM    499 1HG  GLU A  31      -4.118  -9.119   3.134  1.00  0.00
ATOM    500 2HG  GLU A  31      -4.061 -10.844   2.705  1.00  0.00
ATOM    501  N   GLU A  32      -5.090  -8.866   5.394  1.00  0.00
ATOM    502  CA  GLU A  32      -4.956  -7.682   6.287  1.00  0.00
ATOM    503  C   GLU A  32      -3.639  -6.954   6.012  1.00  0.00
ATOM    504  O   GLU A  32      -2.620  -7.568   5.766  1.00  0.00
ATOM    505  CB  GLU A  32      -5.039  -8.106   7.755  1.00  0.00
ATOM    506  CG  GLU A  32      -3.905  -9.012   8.213  1.00  0.00
ATOM    507  CD  GLU A  32      -4.134  -9.510   9.612  1.00  0.00
ATOM    508  OE1 GLU A  32      -5.126 -10.162   9.836  1.00  0.00
ATOM    509  OE2 GLU A  32      -3.265  -9.336  10.434  1.00  0.00
ATOM    510  H   GLU A  32      -4.265  -9.308   5.014  1.00  0.00
ATOM    511  HA  GLU A  32      -5.759  -6.973   6.084  1.00  0.00
ATOM    512 1HB  GLU A  32      -5.036  -7.193   8.351  1.00  0.00
ATOM    513 2HB  GLU A  32      -5.990  -8.622   7.885  1.00  0.00
ATOM    514 1HG  GLU A  32      -3.733  -9.860   7.550  1.00  0.00
ATOM    515 2HG  GLU A  32      -3.033  -8.359   8.198  1.00  0.00
ATOM    516  N   CYS A  33      -3.650  -5.650   6.051  1.00  0.00
ATOM    517  CA  CYS A  33      -2.398  -4.887   5.790  1.00  0.00
ATOM    518  C   CYS A  33      -2.349  -3.629   6.658  1.00  0.00
ATOM    519  O   CYS A  33      -3.213  -3.395   7.480  1.00  0.00
ATOM    520  CB  CYS A  33      -2.471  -4.509   4.309  1.00  0.00
ATOM    521  SG  CYS A  33      -2.088  -5.960   3.297  1.00  0.00
ATOM    522  H   CYS A  33      -4.507  -5.158   6.258  1.00  0.00
ATOM    523  HA  CYS A  33      -1.493  -5.479   5.927  1.00  0.00
ATOM    524 1HB  CYS A  33      -3.473  -4.162   4.057  1.00  0.00
ATOM    525 2HB  CYS A  33      -1.747  -3.726   4.084  1.00  0.00
ATOM    526  HG  CYS A  33      -1.337  -5.743   2.740  1.00  0.00
ATOM    527  N   LEU A  34      -1.344  -2.815   6.482  1.00  0.00
ATOM    528  CA  LEU A  34      -1.238  -1.575   7.300  1.00  0.00
ATOM    529  C   LEU A  34      -1.838  -0.386   6.549  1.00  0.00
ATOM    530  O   LEU A  34      -2.177  -0.479   5.386  1.00  0.00
ATOM    531  CB  LEU A  34       0.227  -1.304   7.665  1.00  0.00
ATOM    532  CG  LEU A  34       0.932  -2.438   8.420  1.00  0.00
ATOM    533  CD1 LEU A  34       2.384  -2.065   8.685  1.00  0.00
ATOM    534  CD2 LEU A  34       0.199  -2.713   9.724  1.00  0.00
ATOM    535  H   LEU A  34      -0.638  -3.026   5.791  1.00  0.00
ATOM    536  HA  LEU A  34      -1.814  -1.692   8.217  1.00  0.00
ATOM    537 1HB  LEU A  34       0.644  -1.207   6.663  1.00  0.00
ATOM    538 2HB  LEU A  34       0.342  -0.362   8.200  1.00  0.00
ATOM    539  HG  LEU A  34       0.860  -3.333   7.801  1.00  0.00
ATOM    540 1HD1 LEU A  34       2.877  -2.876   9.221  1.00  0.00
ATOM    541 2HD1 LEU A  34       2.895  -1.895   7.737  1.00  0.00
ATOM    542 3HD1 LEU A  34       2.422  -1.157   9.286  1.00  0.00
ATOM    543 1HD2 LEU A  34       0.701  -3.520  10.260  1.00  0.00
ATOM    544 2HD2 LEU A  34       0.200  -1.813  10.339  1.00  0.00
ATOM    545 3HD2 LEU A  34      -0.829  -3.005   9.510  1.00  0.00
ATOM    546  N   CYS A  35      -1.969   0.733   7.206  1.00  0.00
ATOM    547  CA  CYS A  35      -2.539   1.933   6.534  1.00  0.00
ATOM    548  C   CYS A  35      -1.888   3.203   7.082  1.00  0.00
ATOM    549  O   CYS A  35      -1.011   3.147   7.922  1.00  0.00
ATOM    550  CB  CYS A  35      -4.029   1.906   6.879  1.00  0.00
ATOM    551  SG  CYS A  35      -4.841   0.586   5.943  1.00  0.00
ATOM    552  H   CYS A  35      -1.683   0.786   8.173  1.00  0.00
ATOM    553  HA  CYS A  35      -2.459   1.900   5.447  1.00  0.00
ATOM    554 1HB  CYS A  35      -4.166   1.715   7.944  1.00  0.00
ATOM    555 2HB  CYS A  35      -4.493   2.856   6.617  1.00  0.00
ATOM    556  HG  CYS A  35      -4.215   0.253   5.296  1.00  0.00
ATOM    557  N   ILE A  36      -2.306   4.347   6.618  1.00  0.00
ATOM    558  CA  ILE A  36      -1.702   5.615   7.121  1.00  0.00
ATOM    559  C   ILE A  36      -2.784   6.519   7.715  1.00  0.00
ATOM    560  O   ILE A  36      -3.891   6.581   7.223  1.00  0.00
ATOM    561  CB  ILE A  36      -0.956   6.367   6.004  1.00  0.00
ATOM    562  CG1 ILE A  36       0.046   5.439   5.313  1.00  0.00
ATOM    563  CG2 ILE A  36      -0.251   7.592   6.567  1.00  0.00
ATOM    564  CD1 ILE A  36       0.642   6.017   4.049  1.00  0.00
ATOM    565  H   ILE A  36      -3.036   4.375   5.921  1.00  0.00
ATOM    566  HA  ILE A  36      -1.016   5.414   7.943  1.00  0.00
ATOM    567  HB  ILE A  36      -1.673   6.677   5.244  1.00  0.00
ATOM    568 1HG2 ILE A  36       0.272   8.112   5.764  1.00  0.00
ATOM    569 2HG2 ILE A  36      -0.986   8.261   7.013  1.00  0.00
ATOM    570 3HG2 ILE A  36       0.467   7.283   7.326  1.00  0.00
ATOM    571 1HG1 ILE A  36       0.842   5.231   6.027  1.00  0.00
ATOM    572 2HG1 ILE A  36      -0.479   4.514   5.076  1.00  0.00
ATOM    573 1HD1 ILE A  36       1.342   5.302   3.616  1.00  0.00
ATOM    574 2HD1 ILE A  36      -0.153   6.225   3.332  1.00  0.00
ATOM    575 3HD1 ILE A  36       1.169   6.941   4.284  1.00  0.00
ATOM    576  N   VAL A  37      -2.476   7.218   8.772  1.00  0.00
ATOM    577  CA  VAL A  37      -3.495   8.112   9.393  1.00  0.00
ATOM    578  C   VAL A  37      -3.035   9.568   9.328  1.00  0.00
ATOM    579  O   VAL A  37      -2.194  10.000  10.091  1.00  0.00
ATOM    580  CB  VAL A  37      -3.770   7.723  10.858  1.00  0.00
ATOM    581  CG1 VAL A  37      -2.495   7.818  11.683  1.00  0.00
ATOM    582  CG2 VAL A  37      -4.854   8.611  11.450  1.00  0.00
ATOM    583  H   VAL A  37      -1.550   7.154   9.169  1.00  0.00
ATOM    584  HA  VAL A  37      -4.436   8.083   8.843  1.00  0.00
ATOM    585  HB  VAL A  37      -4.147   6.701  10.888  1.00  0.00
ATOM    586 1HG1 VAL A  37      -2.708   7.540  12.715  1.00  0.00
ATOM    587 2HG1 VAL A  37      -1.745   7.142  11.273  1.00  0.00
ATOM    588 3HG1 VAL A  37      -2.119   8.841  11.654  1.00  0.00
ATOM    589 1HG2 VAL A  37      -5.036   8.323  12.485  1.00  0.00
ATOM    590 2HG2 VAL A  37      -4.530   9.652  11.415  1.00  0.00
ATOM    591 3HG2 VAL A  37      -5.773   8.497  10.875  1.00  0.00
ATOM    592  N   ARG A  38      -3.581  10.330   8.421  1.00  0.00
ATOM    593  CA  ARG A  38      -3.181  11.760   8.308  1.00  0.00
ATOM    594  C   ARG A  38      -4.419  12.656   8.381  1.00  0.00
ATOM    595  O   ARG A  38      -5.529  12.215   8.157  1.00  0.00
ATOM    596  CB  ARG A  38      -2.351  12.027   7.061  1.00  0.00
ATOM    597  CG  ARG A  38      -1.068  11.217   6.961  1.00  0.00
ATOM    598  CD  ARG A  38       0.051  11.739   7.788  1.00  0.00
ATOM    599  NE  ARG A  38       1.274  10.956   7.709  1.00  0.00
ATOM    600  CZ  ARG A  38       2.446  11.310   8.271  1.00  0.00
ATOM    601  NH1 ARG A  38       2.570  12.446   8.920  1.00  0.00
ATOM    602  NH2 ARG A  38       3.477  10.494   8.132  1.00  0.00
ATOM    603  H   ARG A  38      -4.276   9.950   7.795  1.00  0.00
ATOM    604 1HH1 ARG A  38       1.778  13.067   9.002  1.00  0.00
ATOM    605 2HH1 ARG A  38       3.458  12.693   9.334  1.00  0.00
ATOM    606 1HH2 ARG A  38       3.369   9.633   7.614  1.00  0.00
ATOM    607 2HH2 ARG A  38       4.366  10.735   8.543  1.00  0.00
ATOM    608  HE  ARG A  38       1.444  10.071   7.250  1.00  0.00
ATOM    609  HA  ARG A  38      -2.538  12.031   9.146  1.00  0.00
ATOM    610 1HB  ARG A  38      -2.984  11.804   6.204  1.00  0.00
ATOM    611 2HB  ARG A  38      -2.105  13.089   7.065  1.00  0.00
ATOM    612 1HG  ARG A  38      -1.276  10.197   7.283  1.00  0.00
ATOM    613 2HG  ARG A  38      -0.743  11.211   5.920  1.00  0.00
ATOM    614 1HD  ARG A  38       0.290  12.751   7.462  1.00  0.00
ATOM    615 2HD  ARG A  38      -0.259  11.757   8.832  1.00  0.00
ATOM    616  N   HIS A  39      -4.241  13.911   8.687  1.00  0.00
ATOM    617  CA  HIS A  39      -5.412  14.828   8.769  1.00  0.00
ATOM    618  C   HIS A  39      -5.840  15.274   7.368  1.00  0.00
ATOM    619  O   HIS A  39      -5.190  14.975   6.386  1.00  0.00
ATOM    620  CB  HIS A  39      -5.086  16.045   9.641  1.00  0.00
ATOM    621  CG  HIS A  39      -3.876  16.802   9.190  1.00  0.00
ATOM    622  ND1 HIS A  39      -3.918  17.737   8.177  1.00  0.00
ATOM    623  CD2 HIS A  39      -2.591  16.762   9.612  1.00  0.00
ATOM    624  CE1 HIS A  39      -2.709  18.240   7.996  1.00  0.00
ATOM    625  NE2 HIS A  39      -1.887  17.665   8.854  1.00  0.00
ATOM    626  H   HIS A  39      -3.311  14.261   8.868  1.00  0.00
ATOM    627  HE2 HIS A  39      -0.899  17.853   8.946  1.00  0.00
ATOM    628  HA  HIS A  39      -6.260  14.301   9.207  1.00  0.00
ATOM    629 1HB  HIS A  39      -5.918  16.751   9.628  1.00  0.00
ATOM    630 2HB  HIS A  39      -4.894  15.731  10.667  1.00  0.00
ATOM    631  HE1 HIS A  39      -2.533  19.001   7.236  1.00  0.00
ATOM    632  HD2 HIS A  39      -2.082  16.182  10.383  1.00  0.00
ATOM    633  N   ASN A  40      -6.931  15.982   7.270  1.00  0.00
ATOM    634  CA  ASN A  40      -7.407  16.447   5.935  1.00  0.00
ATOM    635  C   ASN A  40      -6.393  17.427   5.321  1.00  0.00
ATOM    636  O   ASN A  40      -5.199  17.209   5.386  1.00  0.00
ATOM    637  CB  ASN A  40      -8.782  17.082   6.027  1.00  0.00
ATOM    638  CG  ASN A  40      -9.847  16.151   6.535  1.00  0.00
ATOM    639  OD1 ASN A  40     -10.169  16.136   7.729  1.00  0.00
ATOM    640  ND2 ASN A  40     -10.336  15.317   5.653  1.00  0.00
ATOM    641  H   ASN A  40      -7.455  16.216   8.101  1.00  0.00
ATOM    642 1HD2 ASN A  40     -11.049  14.668   5.921  1.00  0.00
ATOM    643 2HD2 ASN A  40      -9.999  15.330   4.712  1.00  0.00
ATOM    644  HA  ASN A  40      -7.482  15.599   5.253  1.00  0.00
ATOM    645 1HB  ASN A  40      -8.915  18.062   6.487  1.00  0.00
ATOM    646 2HB  ASN A  40      -8.882  17.173   4.945  1.00  0.00
ATOM    647  N   ASP A  41      -6.847  18.516   4.737  1.00  0.00
ATOM    648  CA  ASP A  41      -5.903  19.504   4.118  1.00  0.00
ATOM    649  C   ASP A  41      -5.196  18.888   2.906  1.00  0.00
ATOM    650  O   ASP A  41      -5.744  18.048   2.219  1.00  0.00
ATOM    651  CB  ASP A  41      -4.877  19.983   5.148  1.00  0.00
ATOM    652  CG  ASP A  41      -5.482  20.660   6.371  1.00  0.00
ATOM    653  OD1 ASP A  41      -6.305  21.527   6.199  1.00  0.00
ATOM    654  OD2 ASP A  41      -5.236  20.201   7.460  1.00  0.00
ATOM    655  H   ASP A  41      -7.842  18.688   4.705  1.00  0.00
ATOM    656  HA  ASP A  41      -6.460  20.368   3.753  1.00  0.00
ATOM    657 1HB  ASP A  41      -4.187  19.203   5.469  1.00  0.00
ATOM    658 2HB  ASP A  41      -4.340  20.722   4.553  1.00  0.00
ATOM    659  N   ASP A  42      -3.991  19.320   2.624  1.00  0.00
ATOM    660  CA  ASP A  42      -3.248  18.788   1.439  1.00  0.00
ATOM    661  C   ASP A  42      -3.352  17.263   1.356  1.00  0.00
ATOM    662  O   ASP A  42      -3.444  16.695   0.286  1.00  0.00
ATOM    663  CB  ASP A  42      -1.778  19.211   1.493  1.00  0.00
ATOM    664  CG  ASP A  42      -1.535  20.684   1.191  1.00  0.00
ATOM    665  OD1 ASP A  42      -2.444  21.333   0.731  1.00  0.00
ATOM    666  OD2 ASP A  42      -0.502  21.184   1.566  1.00  0.00
ATOM    667  H   ASP A  42      -3.560  20.019   3.212  1.00  0.00
ATOM    668  HA  ASP A  42      -3.689  19.178   0.521  1.00  0.00
ATOM    669 1HB  ASP A  42      -1.284  18.947   2.429  1.00  0.00
ATOM    670 2HB  ASP A  42      -1.374  18.603   0.683  1.00  0.00
ATOM    671  N   TRP A  43      -3.340  16.596   2.475  1.00  0.00
ATOM    672  CA  TRP A  43      -3.443  15.111   2.455  1.00  0.00
ATOM    673  C   TRP A  43      -4.699  14.677   1.692  1.00  0.00
ATOM    674  O   TRP A  43      -4.626  13.962   0.712  1.00  0.00
ATOM    675  CB  TRP A  43      -3.463  14.559   3.881  1.00  0.00
ATOM    676  CG  TRP A  43      -2.172  14.754   4.617  1.00  0.00
ATOM    677  CD1 TRP A  43      -1.956  15.583   5.677  1.00  0.00
ATOM    678  CD2 TRP A  43      -0.921  14.109   4.349  1.00  0.00
ATOM    679  NE1 TRP A  43      -0.648  15.497   6.086  1.00  0.00
ATOM    680  CE2 TRP A  43       0.008  14.596   5.286  1.00  0.00
ATOM    681  CE3 TRP A  43      -0.498  13.165   3.405  1.00  0.00
ATOM    682  CZ2 TRP A  43       1.329  14.176   5.308  1.00  0.00
ATOM    683  CZ3 TRP A  43       0.826  12.744   3.429  1.00  0.00
ATOM    684  CH2 TRP A  43       1.713  13.235   4.354  1.00  0.00
ATOM    685  H   TRP A  43      -3.261  17.086   3.355  1.00  0.00
ATOM    686  HE1 TRP A  43      -0.235  16.012   6.850  1.00  0.00
ATOM    687  HD1 TRP A  43      -2.806  16.165   6.029  1.00  0.00
ATOM    688  HZ2 TRP A  43       2.000  14.592   6.060  1.00  0.00
ATOM    689  HH2 TRP A  43       2.743  12.878   4.338  1.00  0.00
ATOM    690  HZ3 TRP A  43       1.143  12.009   2.688  1.00  0.00
ATOM    691  HE3 TRP A  43      -1.161  12.742   2.651  1.00  0.00
ATOM    692  HA  TRP A  43      -2.587  14.688   1.930  1.00  0.00
ATOM    693 1HB  TRP A  43      -4.235  15.056   4.468  1.00  0.00
ATOM    694 2HB  TRP A  43      -3.654  13.486   3.866  1.00  0.00
ATOM    695  N   GLY A  44      -5.852  15.089   2.143  1.00  0.00
ATOM    696  CA  GLY A  44      -7.109  14.684   1.452  1.00  0.00
ATOM    697  C   GLY A  44      -7.037  15.078  -0.023  1.00  0.00
ATOM    698  O   GLY A  44      -7.603  14.425  -0.877  1.00  0.00
ATOM    699  H   GLY A  44      -5.893  15.682   2.960  1.00  0.00
ATOM    700 1HA  GLY A  44      -7.231  13.604   1.539  1.00  0.00
ATOM    701 2HA  GLY A  44      -7.953  15.184   1.926  1.00  0.00
ATOM    702  N   THR A  45      -6.355  16.146  -0.331  1.00  0.00
ATOM    703  CA  THR A  45      -6.265  16.578  -1.753  1.00  0.00
ATOM    704  C   THR A  45      -5.330  15.657  -2.537  1.00  0.00
ATOM    705  O   THR A  45      -5.761  14.887  -3.367  1.00  0.00
ATOM    706  CB  THR A  45      -5.769  18.031  -1.872  1.00  0.00
ATOM    707  OG1 THR A  45      -6.699  18.910  -1.226  1.00  0.00
ATOM    708  CG2 THR A  45      -5.631  18.430  -3.333  1.00  0.00
ATOM    709  H   THR A  45      -5.890  16.677   0.391  1.00  0.00
ATOM    710  HG1 THR A  45      -6.393  19.817  -1.310  1.00  0.00
ATOM    711  HA  THR A  45      -7.246  16.504  -2.224  1.00  0.00
ATOM    712  HB  THR A  45      -4.801  18.117  -1.380  1.00  0.00
ATOM    713 1HG2 THR A  45      -5.280  19.459  -3.397  1.00  0.00
ATOM    714 2HG2 THR A  45      -4.916  17.770  -3.824  1.00  0.00
ATOM    715 3HG2 THR A  45      -6.599  18.345  -3.825  1.00  0.00
ATOM    716  N   ALA A  46      -4.050  15.730  -2.284  1.00  0.00
ATOM    717  CA  ALA A  46      -3.087  14.865  -3.032  1.00  0.00
ATOM    718  C   ALA A  46      -3.570  13.412  -3.063  1.00  0.00
ATOM    719  O   ALA A  46      -3.500  12.747  -4.078  1.00  0.00
ATOM    720  CB  ALA A  46      -1.776  14.970  -2.249  1.00  0.00
ATOM    721  H   ALA A  46      -3.711  16.372  -1.582  1.00  0.00
ATOM    722  HA  ALA A  46      -3.032  15.214  -4.063  1.00  0.00
ATOM    723 1HB  ALA A  46      -1.014  14.361  -2.735  1.00  0.00
ATOM    724 2HB  ALA A  46      -1.449  16.009  -2.224  1.00  0.00
ATOM    725 3HB  ALA A  46      -1.930  14.613  -1.232  1.00  0.00
ATOM    726  N   LEU A  47      -4.038  12.909  -1.956  1.00  0.00
ATOM    727  CA  LEU A  47      -4.515  11.500  -1.925  1.00  0.00
ATOM    728  C   LEU A  47      -6.016  11.412  -2.218  1.00  0.00
ATOM    729  O   LEU A  47      -6.643  10.411  -1.939  1.00  0.00
ATOM    730  CB  LEU A  47      -4.201  10.864  -0.565  1.00  0.00
ATOM    731  CG  LEU A  47      -2.743  10.431  -0.368  1.00  0.00
ATOM    732  CD1 LEU A  47      -2.236   9.719  -1.615  1.00  0.00
ATOM    733  CD2 LEU A  47      -1.887  11.651  -0.059  1.00  0.00
ATOM    734  H   LEU A  47      -4.077  13.475  -1.120  1.00  0.00
ATOM    735  HA  LEU A  47      -4.015  10.928  -2.706  1.00  0.00
ATOM    736 1HB  LEU A  47      -4.431  11.708   0.083  1.00  0.00
ATOM    737 2HB  LEU A  47      -4.876  10.039  -0.340  1.00  0.00
ATOM    738  HG  LEU A  47      -2.714   9.775   0.502  1.00  0.00
ATOM    739 1HD1 LEU A  47      -1.200   9.415  -1.465  1.00  0.00
ATOM    740 2HD1 LEU A  47      -2.848   8.837  -1.804  1.00  0.00
ATOM    741 3HD1 LEU A  47      -2.297  10.393  -2.468  1.00  0.00
ATOM    742 1HD2 LEU A  47      -0.851  11.342   0.082  1.00  0.00
ATOM    743 2HD2 LEU A  47      -1.947  12.357  -0.887  1.00  0.00
ATOM    744 3HD2 LEU A  47      -2.250  12.129   0.852  1.00  0.00
ATOM    745  N   GLU A  48      -6.604  12.444  -2.768  1.00  0.00
ATOM    746  CA  GLU A  48      -8.070  12.390  -3.056  1.00  0.00
ATOM    747  C   GLU A  48      -8.385  11.238  -4.020  1.00  0.00
ATOM    748  O   GLU A  48      -8.455  11.414  -5.218  1.00  0.00
ATOM    749  CB  GLU A  48      -8.551  13.722  -3.637  1.00  0.00
ATOM    750  CG  GLU A  48     -10.063  13.838  -3.775  1.00  0.00
ATOM    751  CD  GLU A  48     -10.459  15.178  -4.329  1.00  0.00
ATOM    752  OE1 GLU A  48      -9.590  15.981  -4.570  1.00  0.00
ATOM    753  OE2 GLU A  48     -11.619  15.359  -4.617  1.00  0.00
ATOM    754  H   GLU A  48      -6.071  13.271  -2.996  1.00  0.00
ATOM    755  HA  GLU A  48      -8.621  12.192  -2.136  1.00  0.00
ATOM    756 1HB  GLU A  48      -8.186  14.508  -2.975  1.00  0.00
ATOM    757 2HB  GLU A  48      -8.088  13.828  -4.618  1.00  0.00
ATOM    758 1HG  GLU A  48     -10.505  13.049  -4.383  1.00  0.00
ATOM    759 2HG  GLU A  48     -10.421  13.748  -2.750  1.00  0.00
ATOM    760  N   ASP A  49      -8.565  10.051  -3.502  1.00  0.00
ATOM    761  CA  ASP A  49      -8.870   8.883  -4.382  1.00  0.00
ATOM    762  C   ASP A  49      -9.060   7.619  -3.541  1.00  0.00
ATOM    763  O   ASP A  49     -10.149   7.092  -3.432  1.00  0.00
ATOM    764  CB  ASP A  49      -7.755   8.681  -5.411  1.00  0.00
ATOM    765  CG  ASP A  49      -8.167   7.873  -6.635  1.00  0.00
ATOM    766  OD1 ASP A  49      -9.310   7.490  -6.712  1.00  0.00
ATOM    767  OD2 ASP A  49      -7.386   7.780  -7.551  1.00  0.00
ATOM    768  H   ASP A  49      -8.498   9.923  -2.502  1.00  0.00
ATOM    769  HA  ASP A  49      -9.807   9.055  -4.913  1.00  0.00
ATOM    770 1HB  ASP A  49      -7.286   9.612  -5.732  1.00  0.00
ATOM    771 2HB  ASP A  49      -7.048   8.103  -4.816  1.00  0.00
ATOM    772  N   TYR A  50      -8.005   7.125  -2.952  1.00  0.00
ATOM    773  CA  TYR A  50      -8.119   5.887  -2.125  1.00  0.00
ATOM    774  C   TYR A  50      -7.829   6.204  -0.656  1.00  0.00
ATOM    775  O   TYR A  50      -6.892   5.690  -0.071  1.00  0.00
ATOM    776  CB  TYR A  50      -7.053   4.937  -2.682  1.00  0.00
ATOM    777  CG  TYR A  50      -7.232   4.783  -4.175  1.00  0.00
ATOM    778  CD1 TYR A  50      -8.500   4.515  -4.705  1.00  0.00
ATOM    779  CD2 TYR A  50      -6.132   4.925  -5.029  1.00  0.00
ATOM    780  CE1 TYR A  50      -8.666   4.380  -6.089  1.00  0.00
ATOM    781  CE2 TYR A  50      -6.298   4.789  -6.412  1.00  0.00
ATOM    782  CZ  TYR A  50      -7.564   4.517  -6.942  1.00  0.00
ATOM    783  OH  TYR A  50      -7.728   4.384  -8.306  1.00  0.00
ATOM    784  H   TYR A  50      -7.110   7.581  -3.056  1.00  0.00
ATOM    785  HH  TYR A  50      -6.873   4.509  -8.723  1.00  0.00
ATOM    786  HD1 TYR A  50      -9.350   4.409  -4.047  1.00  0.00
ATOM    787  HE1 TYR A  50      -9.643   4.169  -6.498  1.00  0.00
ATOM    788  HE2 TYR A  50      -5.448   4.895  -7.071  1.00  0.00
ATOM    789  HD2 TYR A  50      -5.155   5.135  -4.620  1.00  0.00
ATOM    790  HA  TYR A  50      -9.138   5.502  -2.174  1.00  0.00
ATOM    791 1HB  TYR A  50      -6.080   5.366  -2.439  1.00  0.00
ATOM    792 2HB  TYR A  50      -7.169   3.984  -2.166  1.00  0.00
ATOM    793  N   LEU A  51      -8.623   7.049  -0.056  1.00  0.00
ATOM    794  CA  LEU A  51      -8.379   7.410   1.367  1.00  0.00
ATOM    795  C   LEU A  51      -9.486   6.864   2.269  1.00  0.00
ATOM    796  O   LEU A  51     -10.630   7.272   2.185  1.00  0.00
ATOM    797  CB  LEU A  51      -8.268   8.933   1.516  1.00  0.00
ATOM    798  CG  LEU A  51      -6.940   9.539   1.047  1.00  0.00
ATOM    799  CD1 LEU A  51      -6.913  11.032   1.347  1.00  0.00
ATOM    800  CD2 LEU A  51      -5.785   8.830   1.738  1.00  0.00
ATOM    801  H   LEU A  51      -9.400   7.456  -0.556  1.00  0.00
ATOM    802  HA  LEU A  51      -7.449   6.953   1.705  1.00  0.00
ATOM    803 1HB  LEU A  51      -9.073   9.235   0.848  1.00  0.00
ATOM    804 2HB  LEU A  51      -8.497   9.257   2.531  1.00  0.00
ATOM    805  HG  LEU A  51      -6.856   9.349  -0.023  1.00  0.00
ATOM    806 1HD1 LEU A  51      -5.966  11.454   1.011  1.00  0.00
ATOM    807 2HD1 LEU A  51      -7.734  11.523   0.824  1.00  0.00
ATOM    808 3HD1 LEU A  51      -7.019  11.190   2.420  1.00  0.00
ATOM    809 1HD2 LEU A  51      -4.841   9.262   1.404  1.00  0.00
ATOM    810 2HD2 LEU A  51      -5.877   8.950   2.818  1.00  0.00
ATOM    811 3HD2 LEU A  51      -5.806   7.769   1.488  1.00  0.00
ATOM    812  N   PHE A  52      -9.142   5.993   3.177  1.00  0.00
ATOM    813  CA  PHE A  52     -10.158   5.470   4.128  1.00  0.00
ATOM    814  C   PHE A  52     -10.217   6.400   5.337  1.00  0.00
ATOM    815  O   PHE A  52      -9.432   6.291   6.257  1.00  0.00
ATOM    816  CB  PHE A  52      -9.817   4.036   4.539  1.00  0.00
ATOM    817  CG  PHE A  52     -10.360   2.993   3.605  1.00  0.00
ATOM    818  CD1 PHE A  52      -9.953   2.949   2.279  1.00  0.00
ATOM    819  CD2 PHE A  52     -11.279   2.054   4.048  1.00  0.00
ATOM    820  CE1 PHE A  52     -10.452   1.989   1.419  1.00  0.00
ATOM    821  CE2 PHE A  52     -11.778   1.093   3.191  1.00  0.00
ATOM    822  CZ  PHE A  52     -11.364   1.061   1.874  1.00  0.00
ATOM    823  H   PHE A  52      -8.185   5.674   3.234  1.00  0.00
ATOM    824  HD1 PHE A  52      -9.231   3.682   1.919  1.00  0.00
ATOM    825  HE1 PHE A  52     -10.124   1.967   0.380  1.00  0.00
ATOM    826  HZ  PHE A  52     -11.758   0.305   1.196  1.00  0.00
ATOM    827  HE2 PHE A  52     -12.499   0.360   3.552  1.00  0.00
ATOM    828  HD2 PHE A  52     -11.606   2.079   5.088  1.00  0.00
ATOM    829  HA  PHE A  52     -11.142   5.473   3.657  1.00  0.00
ATOM    830 1HB  PHE A  52      -8.737   3.900   4.565  1.00  0.00
ATOM    831 2HB  PHE A  52     -10.233   3.820   5.522  1.00  0.00
ATOM    832  N   SER A  53     -11.095   7.365   5.307  1.00  0.00
ATOM    833  CA  SER A  53     -11.146   8.353   6.416  1.00  0.00
ATOM    834  C   SER A  53     -12.178   7.959   7.469  1.00  0.00
ATOM    835  O   SER A  53     -13.226   7.424   7.163  1.00  0.00
ATOM    836  CB  SER A  53     -11.555   9.666   5.745  1.00  0.00
ATOM    837  OG  SER A  53     -12.894   9.565   5.284  1.00  0.00
ATOM    838  H   SER A  53     -11.738   7.440   4.532  1.00  0.00
ATOM    839  HG  SER A  53     -12.937   8.843   4.653  1.00  0.00
ATOM    840  HA  SER A  53     -10.179   8.519   6.893  1.00  0.00
ATOM    841 1HB  SER A  53     -11.466  10.472   6.473  1.00  0.00
ATOM    842 2HB  SER A  53     -10.882   9.856   4.910  1.00  0.00
ATOM    843  N   ARG A  54     -11.896   8.245   8.710  1.00  0.00
ATOM    844  CA  ARG A  54     -12.869   7.931   9.789  1.00  0.00
ATOM    845  C   ARG A  54     -13.460   9.230  10.336  1.00  0.00
ATOM    846  O   ARG A  54     -13.116  10.311   9.890  1.00  0.00
ATOM    847  CB  ARG A  54     -12.256   7.066  10.880  1.00  0.00
ATOM    848  CG  ARG A  54     -13.194   6.028  11.476  1.00  0.00
ATOM    849  CD  ARG A  54     -12.625   5.274  12.622  1.00  0.00
ATOM    850  NE  ARG A  54     -12.407   6.071  13.818  1.00  0.00
ATOM    851  CZ  ARG A  54     -11.704   5.661  14.893  1.00  0.00
ATOM    852  NH1 ARG A  54     -11.184   4.455  14.942  1.00  0.00
ATOM    853  NH2 ARG A  54     -11.573   6.497  15.908  1.00  0.00
ATOM    854  H   ARG A  54     -11.014   8.681   8.938  1.00  0.00
ATOM    855 1HH1 ARG A  54     -11.308   3.822  14.165  1.00  0.00
ATOM    856 2HH1 ARG A  54     -10.661   4.167  15.756  1.00  0.00
ATOM    857 1HH2 ARG A  54     -11.995   7.414  15.861  1.00  0.00
ATOM    858 2HH2 ARG A  54     -11.052   6.215  16.726  1.00  0.00
ATOM    859  HE  ARG A  54     -12.723   7.007  14.036  1.00  0.00
ATOM    860  HA  ARG A  54     -13.693   7.344   9.383  1.00  0.00
ATOM    861 1HB  ARG A  54     -11.396   6.563  10.442  1.00  0.00
ATOM    862 2HB  ARG A  54     -11.921   7.739  11.669  1.00  0.00
ATOM    863 1HG  ARG A  54     -14.097   6.533  11.821  1.00  0.00
ATOM    864 2HG  ARG A  54     -13.455   5.310  10.697  1.00  0.00
ATOM    865 1HD  ARG A  54     -13.307   4.466  12.888  1.00  0.00
ATOM    866 2HD  ARG A  54     -11.664   4.855  12.328  1.00  0.00
ATOM    867  N   LYS A  55     -14.227   9.151  11.388  1.00  0.00
ATOM    868  CA  LYS A  55     -14.839  10.390  11.936  1.00  0.00
ATOM    869  C   LYS A  55     -13.832  11.090  12.840  1.00  0.00
ATOM    870  O   LYS A  55     -13.946  11.090  14.049  1.00  0.00
ATOM    871  CB  LYS A  55     -16.126  10.062  12.694  1.00  0.00
ATOM    872  CG  LYS A  55     -17.246   9.510  11.822  1.00  0.00
ATOM    873  CD  LYS A  55     -18.504   9.247  12.637  1.00  0.00
ATOM    874  CE  LYS A  55     -19.632   8.721  11.761  1.00  0.00
ATOM    875  NZ  LYS A  55     -20.861   8.436  12.550  1.00  0.00
ATOM    876  H   LYS A  55     -14.403   8.258  11.825  1.00  0.00
ATOM    877 1HZ  LYS A  55     -21.583   8.089  11.934  1.00  0.00
ATOM    878 2HZ  LYS A  55     -20.657   7.740  13.254  1.00  0.00
ATOM    879 3HZ  LYS A  55     -21.178   9.284  12.996  1.00  0.00
ATOM    880  HA  LYS A  55     -15.080  11.074  11.122  1.00  0.00
ATOM    881 1HB  LYS A  55     -15.868   9.329  13.459  1.00  0.00
ATOM    882 2HB  LYS A  55     -16.460  10.983  13.172  1.00  0.00
ATOM    883 1HG  LYS A  55     -17.466  10.237  11.039  1.00  0.00
ATOM    884 2HG  LYS A  55     -16.906   8.580  11.368  1.00  0.00
ATOM    885 1HD  LYS A  55     -18.270   8.513  13.409  1.00  0.00
ATOM    886 2HD  LYS A  55     -18.815  10.180  13.107  1.00  0.00
ATOM    887 1HE  LYS A  55     -19.853   9.469  11.002  1.00  0.00
ATOM    888 2HE  LYS A  55     -19.290   7.805  11.279  1.00  0.00
ATOM    889  N   ASN A  56     -12.833  11.679  12.242  1.00  0.00
ATOM    890  CA  ASN A  56     -11.787  12.379  13.023  1.00  0.00
ATOM    891  C   ASN A  56     -10.635  12.747  12.093  1.00  0.00
ATOM    892  O   ASN A  56      -9.941  13.721  12.306  1.00  0.00
ATOM    893  CB  ASN A  56     -11.309  11.536  14.191  1.00  0.00
ATOM    894  CG  ASN A  56     -10.459  12.291  15.175  1.00  0.00
ATOM    895  OD1 ASN A  56      -9.894  13.344  14.857  1.00  0.00
ATOM    896  ND2 ASN A  56     -10.299  11.718  16.340  1.00  0.00
ATOM    897  H   ASN A  56     -12.772  11.657  11.234  1.00  0.00
ATOM    898 1HD2 ASN A  56      -9.745  12.163  17.044  1.00  0.00
ATOM    899 2HD2 ASN A  56     -10.729  10.835  16.526  1.00  0.00
ATOM    900  HA  ASN A  56     -12.189  13.308  13.431  1.00  0.00
ATOM    901 1HB  ASN A  56     -12.002  10.894  14.737  1.00  0.00
ATOM    902 2HB  ASN A  56     -10.661  10.922  13.566  1.00  0.00
ATOM    903  N   MET A  57     -10.454  12.002  11.031  1.00  0.00
ATOM    904  CA  MET A  57      -9.340  12.305  10.112  1.00  0.00
ATOM    905  C   MET A  57      -9.473  11.525   8.803  1.00  0.00
ATOM    906  O   MET A  57     -10.488  10.917   8.524  1.00  0.00
ATOM    907  CB  MET A  57      -8.004  11.989  10.781  1.00  0.00
ATOM    908  CG  MET A  57      -7.741  10.505  10.995  1.00  0.00
ATOM    909  SD  MET A  57      -8.633   9.839  12.414  1.00  0.00
ATOM    910  CE  MET A  57      -7.666  10.507  13.765  1.00  0.00
ATOM    911  H   MET A  57     -11.072  11.226  10.843  1.00  0.00
ATOM    912  HA  MET A  57      -9.355  13.362   9.845  1.00  0.00
ATOM    913 1HB  MET A  57      -7.225  12.408  10.145  1.00  0.00
ATOM    914 2HB  MET A  57      -8.002  12.501  11.744  1.00  0.00
ATOM    915 1HG  MET A  57      -8.050   9.973  10.096  1.00  0.00
ATOM    916 2HG  MET A  57      -6.671  10.369  11.148  1.00  0.00
ATOM    917 1HE  MET A  57      -8.093  10.183  14.714  1.00  0.00
ATOM    918 2HE  MET A  57      -6.638  10.150  13.688  1.00  0.00
ATOM    919 3HE  MET A  57      -7.676  11.597  13.716  1.00  0.00
ATOM    920  N   SER A  58      -8.434  11.522   8.010  1.00  0.00
ATOM    921  CA  SER A  58      -8.464  10.767   6.725  1.00  0.00
ATOM    922  C   SER A  58      -7.220   9.880   6.615  1.00  0.00
ATOM    923  O   SER A  58      -6.104  10.348   6.714  1.00  0.00
ATOM    924  CB  SER A  58      -8.555  11.729   5.556  1.00  0.00
ATOM    925  OG  SER A  58      -7.465  12.609   5.513  1.00  0.00
ATOM    926  H   SER A  58      -7.604  12.035   8.270  1.00  0.00
ATOM    927  HG  SER A  58      -6.652  12.106   5.425  1.00  0.00
ATOM    928  HA  SER A  58      -9.372  10.177   6.591  1.00  0.00
ATOM    929 1HB  SER A  58      -8.582  11.152   4.632  1.00  0.00
ATOM    930 2HB  SER A  58      -9.473  12.307   5.650  1.00  0.00
ATOM    931  N   ALA A  59      -7.400   8.600   6.427  1.00  0.00
ATOM    932  CA  ALA A  59      -6.222   7.688   6.343  1.00  0.00
ATOM    933  C   ALA A  59      -6.028   7.170   4.915  1.00  0.00
ATOM    934  O   ALA A  59      -6.875   7.334   4.061  1.00  0.00
ATOM    935  CB  ALA A  59      -6.560   6.530   7.286  1.00  0.00
ATOM    936  H   ALA A  59      -8.335   8.228   6.339  1.00  0.00
ATOM    937  HA  ALA A  59      -5.326   8.248   6.611  1.00  0.00
ATOM    938 1HB  ALA A  59      -5.742   5.810   7.284  1.00  0.00
ATOM    939 2HB  ALA A  59      -6.703   6.913   8.296  1.00  0.00
ATOM    940 3HB  ALA A  59      -7.473   6.042   6.949  1.00  0.00
ATOM    941  N   MET A  60      -4.913   6.540   4.656  1.00  0.00
ATOM    942  CA  MET A  60      -4.650   5.998   3.292  1.00  0.00
ATOM    943  C   MET A  60      -4.839   4.480   3.284  1.00  0.00
ATOM    944  O   MET A  60      -4.588   3.812   4.269  1.00  0.00
ATOM    945  CB  MET A  60      -3.240   6.372   2.838  1.00  0.00
ATOM    946  CG  MET A  60      -3.084   6.526   1.332  1.00  0.00
ATOM    947  SD  MET A  60      -3.061   4.941   0.470  1.00  0.00
ATOM    948  CE  MET A  60      -3.233   5.477  -1.229  1.00  0.00
ATOM    949  H   MET A  60      -4.224   6.419   5.385  1.00  0.00
ATOM    950  HA  MET A  60      -5.366   6.413   2.583  1.00  0.00
ATOM    951 1HB  MET A  60      -2.989   7.312   3.327  1.00  0.00
ATOM    952 2HB  MET A  60      -2.573   5.587   3.194  1.00  0.00
ATOM    953 1HG  MET A  60      -3.917   7.122   0.963  1.00  0.00
ATOM    954 2HG  MET A  60      -2.148   7.050   1.140  1.00  0.00
ATOM    955 1HE  MET A  60      -3.236   4.608  -1.887  1.00  0.00
ATOM    956 2HE  MET A  60      -4.169   6.025  -1.345  1.00  0.00
ATOM    957 3HE  MET A  60      -2.397   6.128  -1.491  1.00  0.00
ATOM    958  N   ALA A  61      -5.217   3.923   2.163  1.00  0.00
ATOM    959  CA  ALA A  61      -5.413   2.446   2.102  1.00  0.00
ATOM    960  C   ALA A  61      -4.090   1.756   1.766  1.00  0.00
ATOM    961  O   ALA A  61      -3.790   1.479   0.622  1.00  0.00
ATOM    962  CB  ALA A  61      -6.426   2.229   0.975  1.00  0.00
ATOM    963  H   ALA A  61      -5.375   4.490   1.343  1.00  0.00
ATOM    964  HA  ALA A  61      -5.734   2.095   3.083  1.00  0.00
ATOM    965 1HB  ALA A  61      -6.625   1.163   0.866  1.00  0.00
ATOM    966 2HB  ALA A  61      -7.354   2.748   1.214  1.00  0.00
ATOM    967 3HB  ALA A  61      -6.021   2.619   0.042  1.00  0.00
ATOM    968  N   LEU A  62      -3.290   1.490   2.764  1.00  0.00
ATOM    969  CA  LEU A  62      -1.976   0.829   2.521  1.00  0.00
ATOM    970  C   LEU A  62      -2.158  -0.454   1.707  1.00  0.00
ATOM    971  O   LEU A  62      -1.754  -0.542   0.565  1.00  0.00
ATOM    972  CB  LEU A  62      -1.157   1.856   1.735  1.00  0.00
ATOM    973  CG  LEU A  62       0.161   2.122   2.466  1.00  0.00
ATOM    974  CD1 LEU A  62       1.076   0.904   2.328  1.00  0.00
ATOM    975  CD2 LEU A  62       0.849   3.346   1.855  1.00  0.00
ATOM    976  H   LEU A  62      -3.563   1.734   3.705  1.00  0.00
ATOM    977  HA  LEU A  62      -1.340   1.487   1.930  1.00  0.00
ATOM    978 1HB  LEU A  62      -1.008   1.296   0.813  1.00  0.00
ATOM    979 2HB  LEU A  62      -1.734   2.756   1.524  1.00  0.00
ATOM    980  HG  LEU A  62      -0.037   2.307   3.511  1.00  0.00
ATOM    981 1HD1 LEU A  62       2.015   1.093   2.849  1.00  0.00
ATOM    982 2HD1 LEU A  62       0.589   0.032   2.765  1.00  0.00
ATOM    983 3HD1 LEU A  62       1.277   0.718   1.274  1.00  0.00
ATOM    984 1HD2 LEU A  62       1.787   3.534   2.378  1.00  0.00
ATOM    985 2HD2 LEU A  62       1.051   3.161   0.800  1.00  0.00
ATOM    986 3HD2 LEU A  62       0.199   4.216   1.953  1.00  0.00
ATOM    987  N   GLY A  63      -2.754  -1.457   2.293  1.00  0.00
ATOM    988  CA  GLY A  63      -2.941  -2.744   1.565  1.00  0.00
ATOM    989  C   GLY A  63      -3.966  -2.566   0.443  1.00  0.00
ATOM    990  O   GLY A  63      -4.119  -1.496  -0.112  1.00  0.00
ATOM    991  H   GLY A  63      -3.089  -1.361   3.241  1.00  0.00
ATOM    992 1HA  GLY A  63      -1.986  -3.056   1.142  1.00  0.00
ATOM    993 2HA  GLY A  63      -3.292  -3.501   2.265  1.00  0.00
ATOM    994  N   PHE A  64      -4.663  -3.616   0.101  1.00  0.00
ATOM    995  CA  PHE A  64      -5.671  -3.526  -0.994  1.00  0.00
ATOM    996  C   PHE A  64      -7.002  -2.993  -0.460  1.00  0.00
ATOM    997  O   PHE A  64      -8.046  -3.571  -0.685  1.00  0.00
ATOM    998  CB  PHE A  64      -5.834  -4.966  -1.486  1.00  0.00
ATOM    999  CG  PHE A  64      -4.817  -5.246  -2.567  1.00  0.00
ATOM   1000  CD1 PHE A  64      -3.479  -4.876  -2.382  1.00  0.00
ATOM   1001  CD2 PHE A  64      -5.210  -5.876  -3.754  1.00  0.00
ATOM   1002  CE1 PHE A  64      -2.536  -5.134  -3.383  1.00  0.00
ATOM   1003  CE2 PHE A  64      -4.267  -6.134  -4.756  1.00  0.00
ATOM   1004  CZ  PHE A  64      -2.929  -5.763  -4.570  1.00  0.00
ATOM   1005  H   PHE A  64      -4.519  -4.493   0.580  1.00  0.00
ATOM   1006  HD1 PHE A  64      -3.176  -4.390  -1.466  1.00  0.00
ATOM   1007  HE1 PHE A  64      -1.504  -4.848  -3.240  1.00  0.00
ATOM   1008  HZ  PHE A  64      -2.202  -5.963  -5.343  1.00  0.00
ATOM   1009  HE2 PHE A  64      -4.570  -6.619  -5.672  1.00  0.00
ATOM   1010  HD2 PHE A  64      -6.242  -6.161  -3.898  1.00  0.00
ATOM   1011  HA  PHE A  64      -5.331  -2.820  -1.753  1.00  0.00
ATOM   1012 1HB  PHE A  64      -5.676  -5.663  -0.664  1.00  0.00
ATOM   1013 2HB  PHE A  64      -6.832  -5.110  -1.897  1.00  0.00
ATOM   1014  N   GLY A  65      -6.976  -1.890   0.235  1.00  0.00
ATOM   1015  CA  GLY A  65      -8.244  -1.320   0.772  1.00  0.00
ATOM   1016  C   GLY A  65      -8.915  -0.465  -0.305  1.00  0.00
ATOM   1017  O   GLY A  65     -10.111  -0.254  -0.288  1.00  0.00
ATOM   1018  H   GLY A  65      -6.098  -1.423   0.409  1.00  0.00
ATOM   1019 1HA  GLY A  65      -8.906  -2.136   1.064  1.00  0.00
ATOM   1020 2HA  GLY A  65      -8.018  -0.708   1.644  1.00  0.00
ATOM   1021  N   ALA A  66      -8.154   0.025  -1.246  1.00  0.00
ATOM   1022  CA  ALA A  66      -8.746   0.867  -2.323  1.00  0.00
ATOM   1023  C   ALA A  66      -9.350  -0.013  -3.419  1.00  0.00
ATOM   1024  O   ALA A  66     -10.484   0.165  -3.816  1.00  0.00
ATOM   1025  CB  ALA A  66      -7.569   1.672  -2.876  1.00  0.00
ATOM   1026  H   ALA A  66      -7.162  -0.167  -1.244  1.00  0.00
ATOM   1027  HA  ALA A  66      -9.552   1.465  -1.896  1.00  0.00
ATOM   1028 1HB  ALA A  66      -7.919   2.322  -3.678  1.00  0.00
ATOM   1029 2HB  ALA A  66      -7.137   2.279  -2.080  1.00  0.00
ATOM   1030 3HB  ALA A  66      -6.814   0.991  -3.265  1.00  0.00
ATOM   1031  N   ILE A  67      -8.605  -0.979  -3.890  1.00  0.00
ATOM   1032  CA  ILE A  67      -9.117  -1.874  -4.976  1.00  0.00
ATOM   1033  C   ILE A  67     -10.548  -2.346  -4.694  1.00  0.00
ATOM   1034  O   ILE A  67     -11.284  -2.680  -5.602  1.00  0.00
ATOM   1035  CB  ILE A  67      -8.215  -3.107  -5.164  1.00  0.00
ATOM   1036  CG1 ILE A  67      -8.359  -3.663  -6.583  1.00  0.00
ATOM   1037  CG2 ILE A  67      -8.552  -4.175  -4.134  1.00  0.00
ATOM   1038  CD1 ILE A  67      -7.240  -4.593  -6.991  1.00  0.00
ATOM   1039  H   ILE A  67      -7.677  -1.123  -3.518  1.00  0.00
ATOM   1040  HA  ILE A  67      -9.190  -1.332  -5.918  1.00  0.00
ATOM   1041  HB  ILE A  67      -7.174  -2.807  -5.049  1.00  0.00
ATOM   1042 1HG2 ILE A  67      -7.905  -5.040  -4.282  1.00  0.00
ATOM   1043 2HG2 ILE A  67      -8.399  -3.775  -3.133  1.00  0.00
ATOM   1044 3HG2 ILE A  67      -9.593  -4.477  -4.250  1.00  0.00
ATOM   1045 1HG1 ILE A  67      -9.309  -4.195  -6.629  1.00  0.00
ATOM   1046 2HG1 ILE A  67      -8.388  -2.811  -7.263  1.00  0.00
ATOM   1047 1HD1 ILE A  67      -7.411  -4.946  -8.009  1.00  0.00
ATOM   1048 2HD1 ILE A  67      -6.289  -4.062  -6.948  1.00  0.00
ATOM   1049 3HD1 ILE A  67      -7.209  -5.446  -6.314  1.00  0.00
ATOM   1050  N   PHE A  68     -10.961  -2.365  -3.457  1.00  0.00
ATOM   1051  CA  PHE A  68     -12.349  -2.814  -3.152  1.00  0.00
ATOM   1052  C   PHE A  68     -13.361  -1.878  -3.818  1.00  0.00
ATOM   1053  O   PHE A  68     -13.515  -0.736  -3.431  1.00  0.00
ATOM   1054  CB  PHE A  68     -12.573  -2.867  -1.640  1.00  0.00
ATOM   1055  CG  PHE A  68     -11.831  -3.980  -0.956  1.00  0.00
ATOM   1056  CD1 PHE A  68     -11.160  -3.754   0.237  1.00  0.00
ATOM   1057  CD2 PHE A  68     -11.802  -5.253  -1.503  1.00  0.00
ATOM   1058  CE1 PHE A  68     -10.477  -4.777   0.867  1.00  0.00
ATOM   1059  CE2 PHE A  68     -11.121  -6.278  -0.875  1.00  0.00
ATOM   1060  CZ  PHE A  68     -10.457  -6.039   0.312  1.00  0.00
ATOM   1061  H   PHE A  68     -10.344  -2.077  -2.711  1.00  0.00
ATOM   1062  HD1 PHE A  68     -11.176  -2.757   0.677  1.00  0.00
ATOM   1063  HE1 PHE A  68      -9.953  -4.586   1.804  1.00  0.00
ATOM   1064  HZ  PHE A  68      -9.918  -6.845   0.807  1.00  0.00
ATOM   1065  HE2 PHE A  68     -11.106  -7.274  -1.316  1.00  0.00
ATOM   1066  HD2 PHE A  68     -12.326  -5.442  -2.441  1.00  0.00
ATOM   1067  HA  PHE A  68     -12.515  -3.811  -3.564  1.00  0.00
ATOM   1068 1HB  PHE A  68     -12.239  -1.939  -1.178  1.00  0.00
ATOM   1069 2HB  PHE A  68     -13.630  -3.019  -1.423  1.00  0.00
ATOM   1070  N   ASN A  69     -14.046  -2.350  -4.824  1.00  0.00
ATOM   1071  CA  ASN A  69     -15.037  -1.487  -5.527  1.00  0.00
ATOM   1072  C   ASN A  69     -16.365  -1.459  -4.769  1.00  0.00
ATOM   1073  O   ASN A  69     -16.498  -2.029  -3.705  1.00  0.00
ATOM   1074  CB  ASN A  69     -15.252  -1.942  -6.959  1.00  0.00
ATOM   1075  CG  ASN A  69     -14.008  -1.896  -7.802  1.00  0.00
ATOM   1076  OD1 ASN A  69     -13.340  -0.861  -7.902  1.00  0.00
ATOM   1077  ND2 ASN A  69     -13.741  -2.987  -8.473  1.00  0.00
ATOM   1078  H   ASN A  69     -13.904  -3.303  -5.127  1.00  0.00
ATOM   1079 1HD2 ASN A  69     -12.928  -3.028  -9.055  1.00  0.00
ATOM   1080 2HD2 ASN A  69     -14.347  -3.778  -8.404  1.00  0.00
ATOM   1081  HA  ASN A  69     -14.674  -0.459  -5.561  1.00  0.00
ATOM   1082 1HB  ASN A  69     -15.798  -2.861  -7.176  1.00  0.00
ATOM   1083 2HB  ASN A  69     -15.876  -1.083  -7.205  1.00  0.00
ATOM   1084  N   HIS A  70     -17.348  -0.789  -5.307  1.00  0.00
ATOM   1085  CA  HIS A  70     -18.675  -0.737  -4.633  1.00  0.00
ATOM   1086  C   HIS A  70     -19.653  -1.693  -5.319  1.00  0.00
ATOM   1087  O   HIS A  70     -19.944  -1.560  -6.491  1.00  0.00
ATOM   1088  CB  HIS A  70     -19.228   0.692  -4.637  1.00  0.00
ATOM   1089  CG  HIS A  70     -20.186   0.969  -3.519  1.00  0.00
ATOM   1090  ND1 HIS A  70     -20.532   2.248  -3.136  1.00  0.00
ATOM   1091  CD2 HIS A  70     -20.869   0.133  -2.703  1.00  0.00
ATOM   1092  CE1 HIS A  70     -21.389   2.186  -2.132  1.00  0.00
ATOM   1093  NE2 HIS A  70     -21.609   0.915  -1.850  1.00  0.00
ATOM   1094  H   HIS A  70     -17.208  -0.305  -6.182  1.00  0.00
ATOM   1095  HE2 HIS A  70     -22.220   0.565  -1.126  1.00  0.00
ATOM   1096  HA  HIS A  70     -18.575  -1.070  -3.600  1.00  0.00
ATOM   1097 1HB  HIS A  70     -18.415   1.411  -4.534  1.00  0.00
ATOM   1098 2HB  HIS A  70     -19.767   0.883  -5.564  1.00  0.00
ATOM   1099  HE1 HIS A  70     -21.786   3.097  -1.684  1.00  0.00
ATOM   1100  HD2 HIS A  70     -20.916  -0.954  -2.626  1.00  0.00
ATOM   1101  N   SER A  71     -20.160  -2.658  -4.603  1.00  0.00
ATOM   1102  CA  SER A  71     -21.111  -3.623  -5.225  1.00  0.00
ATOM   1103  C   SER A  71     -22.452  -3.607  -4.489  1.00  0.00
ATOM   1104  O   SER A  71     -22.542  -3.198  -3.349  1.00  0.00
ATOM   1105  CB  SER A  71     -20.515  -5.017  -5.224  1.00  0.00
ATOM   1106  OG  SER A  71     -21.418  -5.976  -5.703  1.00  0.00
ATOM   1107  H   SER A  71     -19.909  -2.751  -3.629  1.00  0.00
ATOM   1108  HG  SER A  71     -21.004  -6.842  -5.686  1.00  0.00
ATOM   1109  HA  SER A  71     -21.264  -3.454  -6.292  1.00  0.00
ATOM   1110 1HB  SER A  71     -19.629  -5.018  -5.857  1.00  0.00
ATOM   1111 2HB  SER A  71     -20.232  -5.275  -4.204  1.00  0.00
ATOM   1112  N   LYS A  72     -23.496  -4.054  -5.133  1.00  0.00
ATOM   1113  CA  LYS A  72     -24.830  -4.072  -4.471  1.00  0.00
ATOM   1114  C   LYS A  72     -24.890  -5.188  -3.425  1.00  0.00
ATOM   1115  O   LYS A  72     -25.709  -5.167  -2.528  1.00  0.00
ATOM   1116  CB  LYS A  72     -25.940  -4.247  -5.508  1.00  0.00
ATOM   1117  CG  LYS A  72     -26.094  -3.076  -6.469  1.00  0.00
ATOM   1118  CD  LYS A  72     -27.196  -3.335  -7.485  1.00  0.00
ATOM   1119  CE  LYS A  72     -27.370  -2.153  -8.428  1.00  0.00
ATOM   1120  NZ  LYS A  72     -28.443  -2.394  -9.431  1.00  0.00
ATOM   1121  H   LYS A  72     -23.399  -4.388  -6.081  1.00  0.00
ATOM   1122 1HZ  LYS A  72     -28.526  -1.589 -10.035  1.00  0.00
ATOM   1123 2HZ  LYS A  72     -28.212  -3.208  -9.983  1.00  0.00
ATOM   1124 3HZ  LYS A  72     -29.320  -2.549  -8.954  1.00  0.00
ATOM   1125  HA  LYS A  72     -24.993  -3.132  -3.943  1.00  0.00
ATOM   1126 1HB  LYS A  72     -25.710  -5.152  -6.072  1.00  0.00
ATOM   1127 2HB  LYS A  72     -26.871  -4.390  -4.959  1.00  0.00
ATOM   1128 1HG  LYS A  72     -26.335  -2.183  -5.891  1.00  0.00
ATOM   1129 2HG  LYS A  72     -25.148  -2.928  -6.989  1.00  0.00
ATOM   1130 1HD  LYS A  72     -26.936  -4.224  -8.061  1.00  0.00
ATOM   1131 2HD  LYS A  72     -28.129  -3.511  -6.949  1.00  0.00
ATOM   1132 1HE  LYS A  72     -27.620  -1.275  -7.833  1.00  0.00
ATOM   1133 2HE  LYS A  72     -26.424  -1.985  -8.943  1.00  0.00
ATOM   1134  N   ASP A  73     -24.028  -6.164  -3.532  1.00  0.00
ATOM   1135  CA  ASP A  73     -24.036  -7.277  -2.541  1.00  0.00
ATOM   1136  C   ASP A  73     -22.605  -7.702  -2.201  1.00  0.00
ATOM   1137  O   ASP A  73     -22.216  -8.821  -2.467  1.00  0.00
ATOM   1138  CB  ASP A  73     -24.835  -8.467  -3.078  1.00  0.00
ATOM   1139  CG  ASP A  73     -25.123  -9.549  -2.045  1.00  0.00
ATOM   1140  OD1 ASP A  73     -24.914  -9.301  -0.881  1.00  0.00
ATOM   1141  OD2 ASP A  73     -25.693 -10.550  -2.406  1.00  0.00
ATOM   1142  H   ASP A  73     -23.356  -6.164  -4.286  1.00  0.00
ATOM   1143  HA  ASP A  73     -24.495  -6.940  -1.611  1.00  0.00
ATOM   1144 1HB  ASP A  73     -25.764  -8.180  -3.571  1.00  0.00
ATOM   1145 2HB  ASP A  73     -24.132  -8.851  -3.818  1.00  0.00
ATOM   1146  N   PRO A  74     -21.863  -6.795  -1.610  1.00  0.00
ATOM   1147  CA  PRO A  74     -20.469  -7.105  -1.223  1.00  0.00
ATOM   1148  C   PRO A  74     -20.451  -8.229  -0.186  1.00  0.00
ATOM   1149  O   PRO A  74     -20.929  -8.072   0.918  1.00  0.00
ATOM   1150  CB  PRO A  74     -19.930  -5.777  -0.665  1.00  0.00
ATOM   1151  CG  PRO A  74     -20.798  -4.716  -1.283  1.00  0.00
ATOM   1152  CD  PRO A  74     -22.223  -5.424  -1.256  1.00  0.00
ATOM   1153 1HD  PRO A  74     -23.081  -5.520  -0.851  1.00  0.00
ATOM   1154 2HD  PRO A  74     -22.176  -4.972  -2.093  1.00  0.00
ATOM   1155 1HG  PRO A  74     -21.549  -4.721  -0.890  1.00  0.00
ATOM   1156 2HG  PRO A  74     -20.237  -4.017  -1.557  1.00  0.00
ATOM   1157 1HB  PRO A  74     -20.181  -5.846   0.211  1.00  0.00
ATOM   1158 2HB  PRO A  74     -19.155  -5.738  -1.049  1.00  0.00
ATOM   1159  HA  PRO A  74     -19.948  -7.393  -2.022  1.00  0.00
ATOM   1160  N   ASN A  75     -19.908  -9.361  -0.532  1.00  0.00
ATOM   1161  CA  ASN A  75     -19.867 -10.496   0.435  1.00  0.00
ATOM   1162  C   ASN A  75     -18.574 -10.463   1.256  1.00  0.00
ATOM   1163  O   ASN A  75     -18.138 -11.468   1.780  1.00  0.00
ATOM   1164  CB  ASN A  75     -20.014 -11.832  -0.270  1.00  0.00
ATOM   1165  CG  ASN A  75     -21.388 -12.072  -0.831  1.00  0.00
ATOM   1166  OD1 ASN A  75     -22.380 -11.498  -0.366  1.00  0.00
ATOM   1167  ND2 ASN A  75     -21.463 -12.977  -1.773  1.00  0.00
ATOM   1168  H   ASN A  75     -19.514  -9.470  -1.456  1.00  0.00
ATOM   1169 1HD2 ASN A  75     -22.346 -13.189  -2.193  1.00  0.00
ATOM   1170 2HD2 ASN A  75     -20.639 -13.456  -2.073  1.00  0.00
ATOM   1171  HA  ASN A  75     -20.691 -10.407   1.145  1.00  0.00
ATOM   1172 1HB  ASN A  75     -19.269 -12.166  -0.994  1.00  0.00
ATOM   1173 2HB  ASN A  75     -19.906 -12.403   0.652  1.00  0.00
ATOM   1174  N   ALA A  76     -17.967  -9.314   1.391  1.00  0.00
ATOM   1175  CA  ALA A  76     -16.710  -9.224   2.190  1.00  0.00
ATOM   1176  C   ALA A  76     -16.473  -7.784   2.652  1.00  0.00
ATOM   1177  O   ALA A  76     -16.744  -6.840   1.937  1.00  0.00
ATOM   1178  CB  ALA A  76     -15.602  -9.664   1.230  1.00  0.00
ATOM   1179  H   ALA A  76     -18.348  -8.487   0.955  1.00  0.00
ATOM   1180  HA  ALA A  76     -16.816  -9.845   3.080  1.00  0.00
ATOM   1181 1HB  ALA A  76     -14.641  -9.626   1.743  1.00  0.00
ATOM   1182 2HB  ALA A  76     -15.794 -10.683   0.895  1.00  0.00
ATOM   1183 3HB  ALA A  76     -15.580  -8.997   0.370  1.00  0.00
ATOM   1184  N   ARG A  77     -15.972  -7.606   3.846  1.00  0.00
ATOM   1185  CA  ARG A  77     -15.720  -6.224   4.350  1.00  0.00
ATOM   1186  C   ARG A  77     -14.343  -6.139   5.014  1.00  0.00
ATOM   1187  O   ARG A  77     -13.479  -6.962   4.784  1.00  0.00
ATOM   1188  CB  ARG A  77     -16.827  -5.740   5.275  1.00  0.00
ATOM   1189  CG  ARG A  77     -16.899  -6.454   6.615  1.00  0.00
ATOM   1190  CD  ARG A  77     -17.962  -5.950   7.521  1.00  0.00
ATOM   1191  NE  ARG A  77     -18.029  -6.626   8.807  1.00  0.00
ATOM   1192  CZ  ARG A  77     -17.296  -6.289   9.887  1.00  0.00
ATOM   1193  NH1 ARG A  77     -16.416  -5.314   9.831  1.00  0.00
ATOM   1194  NH2 ARG A  77     -17.469  -6.982  10.999  1.00  0.00
ATOM   1195  H   ARG A  77     -15.756  -8.403   4.427  1.00  0.00
ATOM   1196 1HH1 ARG A  77     -16.284  -4.805   8.968  1.00  0.00
ATOM   1197 2HH1 ARG A  77     -15.877  -5.077  10.651  1.00  0.00
ATOM   1198 1HH2 ARG A  77     -18.137  -7.740  11.020  1.00  0.00
ATOM   1199 2HH2 ARG A  77     -16.932  -6.751  11.822  1.00  0.00
ATOM   1200  HE  ARG A  77     -18.597  -7.411   9.094  1.00  0.00
ATOM   1201  HA  ARG A  77     -15.713  -5.522   3.515  1.00  0.00
ATOM   1202 1HB  ARG A  77     -16.659  -4.677   5.443  1.00  0.00
ATOM   1203 2HB  ARG A  77     -17.768  -5.878   4.743  1.00  0.00
ATOM   1204 1HG  ARG A  77     -17.087  -7.513   6.434  1.00  0.00
ATOM   1205 2HG  ARG A  77     -15.941  -6.337   7.122  1.00  0.00
ATOM   1206 1HD  ARG A  77     -17.789  -4.892   7.717  1.00  0.00
ATOM   1207 2HD  ARG A  77     -18.930  -6.076   7.036  1.00  0.00
ATOM   1208  N   HIS A  78     -14.133  -5.148   5.838  1.00  0.00
ATOM   1209  CA  HIS A  78     -12.807  -5.004   6.504  1.00  0.00
ATOM   1210  C   HIS A  78     -12.974  -4.516   7.944  1.00  0.00
ATOM   1211  O   HIS A  78     -14.040  -4.100   8.352  1.00  0.00
ATOM   1212  CB  HIS A  78     -12.067  -3.953   5.672  1.00  0.00
ATOM   1213  CG  HIS A  78     -12.879  -2.687   5.626  1.00  0.00
ATOM   1214  ND1 HIS A  78     -12.579  -1.588   6.415  1.00  0.00
ATOM   1215  CD2 HIS A  78     -13.981  -2.329   4.889  1.00  0.00
ATOM   1216  CE1 HIS A  78     -13.483  -0.631   6.138  1.00  0.00
ATOM   1217  NE2 HIS A  78     -14.360  -1.031   5.214  1.00  0.00
ATOM   1218  H   HIS A  78     -14.868  -4.480   6.024  1.00  0.00
ATOM   1219  HE2 HIS A  78     -15.143  -0.537   4.809  1.00  0.00
ATOM   1220  HA  HIS A  78     -12.316  -5.975   6.557  1.00  0.00
ATOM   1221 1HB  HIS A  78     -11.098  -3.732   6.121  1.00  0.00
ATOM   1222 2HB  HIS A  78     -11.921  -4.315   4.654  1.00  0.00
ATOM   1223  HE1 HIS A  78     -13.497   0.343   6.607  1.00  0.00
ATOM   1224  HD2 HIS A  78     -14.479  -2.960   4.167  1.00  0.00
ATOM   1225  N   GLU A  79     -11.921  -4.560   8.715  1.00  0.00
ATOM   1226  CA  GLU A  79     -12.005  -4.092  10.126  1.00  0.00
ATOM   1227  C   GLU A  79     -10.881  -3.095  10.417  1.00  0.00
ATOM   1228  O   GLU A  79      -9.900  -3.029   9.703  1.00  0.00
ATOM   1229  CB  GLU A  79     -11.937  -5.279  11.089  1.00  0.00
ATOM   1230  CG  GLU A  79     -12.605  -5.036  12.435  1.00  0.00
ATOM   1231  CD  GLU A  79     -14.097  -4.922  12.292  1.00  0.00
ATOM   1232  OE1 GLU A  79     -14.796  -5.616  12.991  1.00  0.00
ATOM   1233  OE2 GLU A  79     -14.541  -4.063  11.567  1.00  0.00
ATOM   1234  H   GLU A  79     -11.047  -4.913   8.353  1.00  0.00
ATOM   1235  HA  GLU A  79     -12.947  -3.567  10.286  1.00  0.00
ATOM   1236 1HB  GLU A  79     -12.421  -6.120  10.592  1.00  0.00
ATOM   1237 2HB  GLU A  79     -10.882  -5.505  11.243  1.00  0.00
ATOM   1238 1HG  GLU A  79     -12.369  -5.795  13.180  1.00  0.00
ATOM   1239 2HG  GLU A  79     -12.197  -4.077  12.754  1.00  0.00
ATOM   1240  N   LEU A  80     -11.015  -2.315  11.454  1.00  0.00
ATOM   1241  CA  LEU A  80      -9.951  -1.323  11.779  1.00  0.00
ATOM   1242  C   LEU A  80      -9.610  -1.374  13.270  1.00  0.00
ATOM   1243  O   LEU A  80     -10.475  -1.282  14.118  1.00  0.00
ATOM   1244  CB  LEU A  80     -10.398   0.086  11.371  1.00  0.00
ATOM   1245  CG  LEU A  80     -10.297   0.395   9.872  1.00  0.00
ATOM   1246  CD1 LEU A  80     -11.157   1.605   9.529  1.00  0.00
ATOM   1247  CD2 LEU A  80      -8.843   0.644   9.500  1.00  0.00
ATOM   1248  H   LEU A  80     -11.838  -2.383  12.035  1.00  0.00
ATOM   1249  HA  LEU A  80      -9.040  -1.575  11.238  1.00  0.00
ATOM   1250 1HB  LEU A  80     -11.443   0.035  11.673  1.00  0.00
ATOM   1251 2HB  LEU A  80      -9.890   0.855  11.953  1.00  0.00
ATOM   1252  HG  LEU A  80     -10.631  -0.493   9.335  1.00  0.00
ATOM   1253 1HD1 LEU A  80     -11.079   1.816   8.463  1.00  0.00
ATOM   1254 2HD1 LEU A  80     -12.196   1.396   9.782  1.00  0.00
ATOM   1255 3HD1 LEU A  80     -10.811   2.468  10.096  1.00  0.00
ATOM   1256 1HD2 LEU A  80      -8.773   0.862   8.434  1.00  0.00
ATOM   1257 2HD2 LEU A  80      -8.461   1.491  10.071  1.00  0.00
ATOM   1258 3HD2 LEU A  80      -8.252  -0.243   9.728  1.00  0.00
ATOM   1259  N   THR A  81      -8.354  -1.515  13.596  1.00  0.00
ATOM   1260  CA  THR A  81      -7.958  -1.563  15.032  1.00  0.00
ATOM   1261  C   THR A  81      -8.144  -0.191  15.678  1.00  0.00
ATOM   1262  O   THR A  81      -8.765   0.690  15.119  1.00  0.00
ATOM   1263  CB  THR A  81      -6.497  -2.019  15.200  1.00  0.00
ATOM   1264  OG1 THR A  81      -5.630  -1.129  14.485  1.00  0.00
ATOM   1265  CG2 THR A  81      -6.315  -3.433  14.670  1.00  0.00
ATOM   1266  H   THR A  81      -7.651  -1.592  12.875  1.00  0.00
ATOM   1267  HG1 THR A  81      -5.729  -0.239  14.832  1.00  0.00
ATOM   1268  HA  THR A  81      -8.605  -2.257  15.570  1.00  0.00
ATOM   1269  HB  THR A  81      -6.237  -1.993  16.258  1.00  0.00
ATOM   1270 1HG2 THR A  81      -5.276  -3.737  14.798  1.00  0.00
ATOM   1271 2HG2 THR A  81      -6.964  -4.114  15.220  1.00  0.00
ATOM   1272 3HG2 THR A  81      -6.573  -3.460  13.612  1.00  0.00
ATOM   1273  N   ALA A  82      -7.611  -0.003  16.853  1.00  0.00
ATOM   1274  CA  ALA A  82      -7.754   1.313  17.533  1.00  0.00
ATOM   1275  C   ALA A  82      -7.212   2.432  16.642  1.00  0.00
ATOM   1276  O   ALA A  82      -6.045   2.767  16.689  1.00  0.00
ATOM   1277  CB  ALA A  82      -6.911   1.185  18.802  1.00  0.00
ATOM   1278  H   ALA A  82      -7.101  -0.751  17.302  1.00  0.00
ATOM   1279  HA  ALA A  82      -8.813   1.506  17.702  1.00  0.00
ATOM   1280 1HB  ALA A  82      -6.961   2.116  19.366  1.00  0.00
ATOM   1281 2HB  ALA A  82      -7.296   0.369  19.414  1.00  0.00
ATOM   1282 3HB  ALA A  82      -5.876   0.980  18.532  1.00  0.00
ATOM   1283  N   GLY A  83      -8.050   3.008  15.825  1.00  0.00
ATOM   1284  CA  GLY A  83      -7.583   4.099  14.926  1.00  0.00
ATOM   1285  C   GLY A  83      -7.468   3.566  13.496  1.00  0.00
ATOM   1286  O   GLY A  83      -7.786   2.426  13.221  1.00  0.00
ATOM   1287  H   GLY A  83      -9.016   2.714  15.802  1.00  0.00
ATOM   1288 1HA  GLY A  83      -8.300   4.920  14.960  1.00  0.00
ATOM   1289 2HA  GLY A  83      -6.612   4.452  15.270  1.00  0.00
ATOM   1290  N   LEU A  84      -7.017   4.382  12.584  1.00  0.00
ATOM   1291  CA  LEU A  84      -6.881   3.924  11.173  1.00  0.00
ATOM   1292  C   LEU A  84      -5.483   3.349  10.933  1.00  0.00
ATOM   1293  O   LEU A  84      -4.799   3.725  10.002  1.00  0.00
ATOM   1294  CB  LEU A  84      -7.089   5.188  10.336  1.00  0.00
ATOM   1295  CG  LEU A  84      -8.552   5.626  10.428  1.00  0.00
ATOM   1296  CD1 LEU A  84      -8.658   7.122  10.126  1.00  0.00
ATOM   1297  CD2 LEU A  84      -9.384   4.840   9.413  1.00  0.00
ATOM   1298  H   LEU A  84      -6.760   5.326  12.835  1.00  0.00
ATOM   1299  HA  LEU A  84      -7.591   3.121  10.980  1.00  0.00
ATOM   1300 1HB  LEU A  84      -6.425   5.866  10.870  1.00  0.00
ATOM   1301 2HB  LEU A  84      -6.731   5.059   9.315  1.00  0.00
ATOM   1302  HG  LEU A  84      -8.922   5.433  11.424  1.00  0.00
ATOM   1303 1HD1 LEU A  84      -9.700   7.434  10.192  1.00  0.00
ATOM   1304 2HD1 LEU A  84      -8.066   7.682  10.850  1.00  0.00
ATOM   1305 3HD1 LEU A  84      -8.284   7.318   9.122  1.00  0.00
ATOM   1306 1HD2 LEU A  84     -10.427   5.152   9.479  1.00  0.00
ATOM   1307 2HD2 LEU A  84      -9.010   5.033   8.407  1.00  0.00
ATOM   1308 3HD2 LEU A  84      -9.310   3.774   9.629  1.00  0.00
ATOM   1309  N   LYS A  85      -5.054   2.438  11.763  1.00  0.00
ATOM   1310  CA  LYS A  85      -3.693   1.856  11.587  1.00  0.00
ATOM   1311  C   LYS A  85      -3.771   0.483  10.915  1.00  0.00
ATOM   1312  O   LYS A  85      -3.550   0.351   9.727  1.00  0.00
ATOM   1313  CB  LYS A  85      -2.978   1.747  12.935  1.00  0.00
ATOM   1314  CG  LYS A  85      -2.642   3.086  13.578  1.00  0.00
ATOM   1315  CD  LYS A  85      -1.877   2.898  14.880  1.00  0.00
ATOM   1316  CE  LYS A  85      -1.515   4.236  15.508  1.00  0.00
ATOM   1317  NZ  LYS A  85      -0.706   4.068  16.746  1.00  0.00
ATOM   1318  H   LYS A  85      -5.643   2.128  12.523  1.00  0.00
ATOM   1319 1HZ  LYS A  85      -0.487   4.977  17.130  1.00  0.00
ATOM   1320 2HZ  LYS A  85      -1.231   3.533  17.423  1.00  0.00
ATOM   1321 3HZ  LYS A  85       0.151   3.582  16.524  1.00  0.00
ATOM   1322  HA  LYS A  85      -3.101   2.494  10.930  1.00  0.00
ATOM   1323 1HB  LYS A  85      -3.632   1.181  13.598  1.00  0.00
ATOM   1324 2HB  LYS A  85      -2.059   1.186  12.766  1.00  0.00
ATOM   1325 1HG  LYS A  85      -2.035   3.663  12.879  1.00  0.00
ATOM   1326 2HG  LYS A  85      -3.571   3.619  13.776  1.00  0.00
ATOM   1327 1HD  LYS A  85      -2.501   2.329  15.570  1.00  0.00
ATOM   1328 2HD  LYS A  85      -0.966   2.338  14.670  1.00  0.00
ATOM   1329 1HE  LYS A  85      -0.948   4.814  14.780  1.00  0.00
ATOM   1330 2HE  LYS A  85      -2.439   4.762  15.748  1.00  0.00
ATOM   1331  N   ARG A  86      -4.066  -0.544  11.665  1.00  0.00
ATOM   1332  CA  ARG A  86      -4.135  -1.908  11.066  1.00  0.00
ATOM   1333  C   ARG A  86      -5.468  -2.115  10.343  1.00  0.00
ATOM   1334  O   ARG A  86      -6.526  -1.859  10.882  1.00  0.00
ATOM   1335  CB  ARG A  86      -3.875  -3.000  12.093  1.00  0.00
ATOM   1336  CG  ARG A  86      -3.592  -4.374  11.508  1.00  0.00
ATOM   1337  CD  ARG A  86      -3.225  -5.404  12.514  1.00  0.00
ATOM   1338  NE  ARG A  86      -2.634  -6.609  11.954  1.00  0.00
ATOM   1339  CZ  ARG A  86      -1.321  -6.767  11.693  1.00  0.00
ATOM   1340  NH1 ARG A  86      -0.467  -5.790  11.902  1.00  0.00
ATOM   1341  NH2 ARG A  86      -0.918  -7.924  11.197  1.00  0.00
ATOM   1342  H   ARG A  86      -4.247  -0.415  12.650  1.00  0.00
ATOM   1343 1HH1 ARG A  86      -0.794  -4.906  12.265  1.00  0.00
ATOM   1344 2HH1 ARG A  86       0.513  -5.928  11.700  1.00  0.00
ATOM   1345 1HH2 ARG A  86      -1.591  -8.658  11.025  1.00  0.00
ATOM   1346 2HH2 ARG A  86       0.059  -8.068  10.992  1.00  0.00
ATOM   1347  HE  ARG A  86      -3.075  -7.478  11.683  1.00  0.00
ATOM   1348  HA  ARG A  86      -3.350  -2.023  10.318  1.00  0.00
ATOM   1349 1HB  ARG A  86      -3.021  -2.680  12.689  1.00  0.00
ATOM   1350 2HB  ARG A  86      -4.760  -3.056  12.728  1.00  0.00
ATOM   1351 1HG  ARG A  86      -4.484  -4.719  10.984  1.00  0.00
ATOM   1352 2HG  ARG A  86      -2.767  -4.286  10.801  1.00  0.00
ATOM   1353 1HD  ARG A  86      -2.502  -4.979  13.209  1.00  0.00
ATOM   1354 2HD  ARG A  86      -4.121  -5.702  13.058  1.00  0.00
ATOM   1355  N   MET A  87      -5.423  -2.591   9.129  1.00  0.00
ATOM   1356  CA  MET A  87      -6.680  -2.824   8.367  1.00  0.00
ATOM   1357  C   MET A  87      -6.854  -4.317   8.077  1.00  0.00
ATOM   1358  O   MET A  87      -5.932  -4.988   7.657  1.00  0.00
ATOM   1359  CB  MET A  87      -6.668  -2.018   7.070  1.00  0.00
ATOM   1360  CG  MET A  87      -7.911  -2.191   6.209  1.00  0.00
ATOM   1361  SD  MET A  87      -7.903  -1.126   4.753  1.00  0.00
ATOM   1362  CE  MET A  87      -8.329   0.451   5.485  1.00  0.00
ATOM   1363  H   MET A  87      -4.531  -2.802   8.705  1.00  0.00
ATOM   1364  HA  MET A  87      -7.538  -2.513   8.962  1.00  0.00
ATOM   1365 1HB  MET A  87      -6.561  -0.971   7.348  1.00  0.00
ATOM   1366 2HB  MET A  87      -5.790  -2.337   6.506  1.00  0.00
ATOM   1367 1HG  MET A  87      -7.963  -3.232   5.891  1.00  0.00
ATOM   1368 2HG  MET A  87      -8.782  -1.954   6.820  1.00  0.00
ATOM   1369 1HE  MET A  87      -8.364   1.216   4.709  1.00  0.00
ATOM   1370 2HE  MET A  87      -9.306   0.377   5.966  1.00  0.00
ATOM   1371 3HE  MET A  87      -7.578   0.723   6.228  1.00  0.00
ATOM   1372  N   ARG A  88      -8.026  -4.845   8.302  1.00  0.00
ATOM   1373  CA  ARG A  88      -8.249  -6.297   8.044  1.00  0.00
ATOM   1374  C   ARG A  88      -9.354  -6.495   7.006  1.00  0.00
ATOM   1375  O   ARG A  88     -10.126  -5.601   6.727  1.00  0.00
ATOM   1376  CB  ARG A  88      -8.529  -7.071   9.324  1.00  0.00
ATOM   1377  CG  ARG A  88      -7.713  -6.631  10.529  1.00  0.00
ATOM   1378  CD  ARG A  88      -7.817  -7.537  11.702  1.00  0.00
ATOM   1379  NE  ARG A  88      -7.072  -8.779  11.571  1.00  0.00
ATOM   1380  CZ  ARG A  88      -7.323  -9.899  12.277  1.00  0.00
ATOM   1381  NH1 ARG A  88      -8.269  -9.927  13.190  1.00  0.00
ATOM   1382  NH2 ARG A  88      -6.575 -10.964  12.046  1.00  0.00
ATOM   1383  H   ARG A  88      -8.781  -4.271   8.650  1.00  0.00
ATOM   1384 1HH1 ARG A  88      -8.820  -9.099  13.368  1.00  0.00
ATOM   1385 2HH1 ARG A  88      -8.440 -10.776  13.709  1.00  0.00
ATOM   1386 1HH2 ARG A  88      -5.840 -10.920  11.353  1.00  0.00
ATOM   1387 2HH2 ARG A  88      -6.740 -11.815  12.561  1.00  0.00
ATOM   1388  HE  ARG A  88      -6.292  -9.003  10.968  1.00  0.00
ATOM   1389  HA  ARG A  88      -7.343  -6.742   7.630  1.00  0.00
ATOM   1390 1HB  ARG A  88      -9.589  -6.949   9.543  1.00  0.00
ATOM   1391 2HB  ARG A  88      -8.320  -8.120   9.113  1.00  0.00
ATOM   1392 1HG  ARG A  88      -6.664  -6.578  10.237  1.00  0.00
ATOM   1393 2HG  ARG A  88      -8.055  -5.642  10.836  1.00  0.00
ATOM   1394 1HD  ARG A  88      -7.437  -7.020  12.582  1.00  0.00
ATOM   1395 2HD  ARG A  88      -8.863  -7.798  11.857  1.00  0.00
ATOM   1396  N   ILE A  89      -9.440  -7.667   6.437  1.00  0.00
ATOM   1397  CA  ILE A  89     -10.500  -7.928   5.422  1.00  0.00
ATOM   1398  C   ILE A  89     -11.249  -9.219   5.760  1.00  0.00
ATOM   1399  O   ILE A  89     -10.793 -10.307   5.470  1.00  0.00
ATOM   1400  CB  ILE A  89      -9.911  -8.027   4.003  1.00  0.00
ATOM   1401  CG1 ILE A  89      -9.315  -6.683   3.577  1.00  0.00
ATOM   1402  CG2 ILE A  89     -10.977  -8.477   3.015  1.00  0.00
ATOM   1403  CD1 ILE A  89      -7.855  -6.522   3.936  1.00  0.00
ATOM   1404  H   ILE A  89      -8.788  -8.397   6.685  1.00  0.00
ATOM   1405  HA  ILE A  89     -11.256  -7.144   5.447  1.00  0.00
ATOM   1406  HB  ILE A  89      -9.093  -8.746   4.007  1.00  0.00
ATOM   1407 1HG2 ILE A  89     -10.544  -8.541   2.017  1.00  0.00
ATOM   1408 2HG2 ILE A  89     -11.356  -9.455   3.309  1.00  0.00
ATOM   1409 3HG2 ILE A  89     -11.795  -7.757   3.010  1.00  0.00
ATOM   1410 1HG1 ILE A  89      -9.435  -6.602   2.497  1.00  0.00
ATOM   1411 2HG1 ILE A  89      -9.897  -5.901   4.066  1.00  0.00
ATOM   1412 1HD1 ILE A  89      -7.504  -5.545   3.603  1.00  0.00
ATOM   1413 2HD1 ILE A  89      -7.734  -6.601   5.017  1.00  0.00
ATOM   1414 3HD1 ILE A  89      -7.272  -7.301   3.448  1.00  0.00
ATOM   1415  N   PHE A  90     -12.393  -9.108   6.379  1.00  0.00
ATOM   1416  CA  PHE A  90     -13.169 -10.331   6.739  1.00  0.00
ATOM   1417  C   PHE A  90     -14.146 -10.689   5.624  1.00  0.00
ATOM   1418  O   PHE A  90     -14.177 -10.057   4.586  1.00  0.00
ATOM   1419  CB  PHE A  90     -13.914 -10.122   8.059  1.00  0.00
ATOM   1420  CG  PHE A  90     -13.010 -10.005   9.253  1.00  0.00
ATOM   1421  CD1 PHE A  90     -12.344  -8.819   9.522  1.00  0.00
ATOM   1422  CD2 PHE A  90     -12.824 -11.080  10.109  1.00  0.00
ATOM   1423  CE1 PHE A  90     -11.512  -8.710  10.621  1.00  0.00
ATOM   1424  CE2 PHE A  90     -11.994 -10.974  11.208  1.00  0.00
ATOM   1425  CZ  PHE A  90     -11.337  -9.787  11.463  1.00  0.00
ATOM   1426  H   PHE A  90     -12.753  -8.194   6.614  1.00  0.00
ATOM   1427  HD1 PHE A  90     -12.483  -7.967   8.857  1.00  0.00
ATOM   1428  HE1 PHE A  90     -10.994  -7.772  10.821  1.00  0.00
ATOM   1429  HZ  PHE A  90     -10.681  -9.702  12.329  1.00  0.00
ATOM   1430  HE2 PHE A  90     -11.857 -11.826  11.873  1.00  0.00
ATOM   1431  HD2 PHE A  90     -13.343 -12.018   9.906  1.00  0.00
ATOM   1432  HA  PHE A  90     -12.492 -11.179   6.852  1.00  0.00
ATOM   1433 1HB  PHE A  90     -14.498  -9.203   8.018  1.00  0.00
ATOM   1434 2HB  PHE A  90     -14.577 -10.964   8.252  1.00  0.00
ATOM   1435  N   THR A  91     -14.942 -11.703   5.822  1.00  0.00
ATOM   1436  CA  THR A  91     -15.899 -12.105   4.755  1.00  0.00
ATOM   1437  C   THR A  91     -17.340 -11.992   5.240  1.00  0.00
ATOM   1438  O   THR A  91     -17.955 -12.970   5.616  1.00  0.00
ATOM   1439  CB  THR A  91     -15.639 -13.545   4.276  1.00  0.00
ATOM   1440  OG1 THR A  91     -14.388 -13.601   3.578  1.00  0.00
ATOM   1441  CG2 THR A  91     -16.753 -14.009   3.350  1.00  0.00
ATOM   1442  H   THR A  91     -14.909 -12.212   6.694  1.00  0.00
ATOM   1443  HG1 THR A  91     -14.229 -14.500   3.281  1.00  0.00
ATOM   1444  HA  THR A  91     -15.806 -11.431   3.903  1.00  0.00
ATOM   1445  HB  THR A  91     -15.591 -14.204   5.143  1.00  0.00
ATOM   1446 1HG2 THR A  91     -16.552 -15.029   3.023  1.00  0.00
ATOM   1447 2HG2 THR A  91     -17.704 -13.978   3.882  1.00  0.00
ATOM   1448 3HG2 THR A  91     -16.801 -13.352   2.483  1.00  0.00
ATOM   1449  N   ILE A  92     -17.900 -10.816   5.207  1.00  0.00
ATOM   1450  CA  ILE A  92     -19.316 -10.674   5.611  1.00  0.00
ATOM   1451  C   ILE A  92     -20.173 -11.539   4.691  1.00  0.00
ATOM   1452  O   ILE A  92     -20.421 -11.204   3.551  1.00  0.00
ATOM   1453  CB  ILE A  92     -19.775  -9.206   5.554  1.00  0.00
ATOM   1454  CG1 ILE A  92     -21.134  -9.044   6.241  1.00  0.00
ATOM   1455  CG2 ILE A  92     -19.843  -8.725   4.113  1.00  0.00
ATOM   1456  CD1 ILE A  92     -21.544  -7.605   6.453  1.00  0.00
ATOM   1457  H   ILE A  92     -17.372 -10.008   4.908  1.00  0.00
ATOM   1458  HA  ILE A  92     -19.469 -11.063   6.617  1.00  0.00
ATOM   1459  HB  ILE A  92     -19.068  -8.591   6.110  1.00  0.00
ATOM   1460 1HG2 ILE A  92     -20.169  -7.685   4.091  1.00  0.00
ATOM   1461 2HG2 ILE A  92     -18.857  -8.804   3.657  1.00  0.00
ATOM   1462 3HG2 ILE A  92     -20.551  -9.339   3.557  1.00  0.00
ATOM   1463 1HG1 ILE A  92     -21.874  -9.544   5.617  1.00  0.00
ATOM   1464 2HG1 ILE A  92     -21.072  -9.550   7.205  1.00  0.00
ATOM   1465 1HD1 ILE A  92     -22.517  -7.571   6.945  1.00  0.00
ATOM   1466 2HD1 ILE A  92     -20.805  -7.104   7.079  1.00  0.00
ATOM   1467 3HD1 ILE A  92     -21.607  -7.098   5.492  1.00  0.00
ATOM   1468  N   LYS A  93     -20.588 -12.664   5.206  1.00  0.00
ATOM   1469  CA  LYS A  93     -21.395 -13.688   4.440  1.00  0.00
ATOM   1470  C   LYS A  93     -20.444 -14.594   3.644  1.00  0.00
ATOM   1471  O   LYS A  93     -19.673 -14.113   2.838  1.00  0.00
ATOM   1472  CB  LYS A  93     -22.399 -12.997   3.516  1.00  0.00
ATOM   1473  CG  LYS A  93     -23.581 -13.866   3.108  1.00  0.00
ATOM   1474  CD  LYS A  93     -24.499 -13.134   2.142  1.00  0.00
ATOM   1475  CE  LYS A  93     -25.660 -14.015   1.704  1.00  0.00
ATOM   1476  NZ  LYS A  93     -26.574 -14.333   2.834  1.00  0.00
ATOM   1477  H   LYS A  93     -20.357 -12.862   6.169  1.00  0.00
ATOM   1478 1HZ  LYS A  93     -27.328 -14.918   2.503  1.00  0.00
ATOM   1479 2HZ  LYS A  93     -26.062 -14.821   3.556  1.00  0.00
ATOM   1480 3HZ  LYS A  93     -26.954 -13.477   3.211  1.00  0.00
ATOM   1481  HA  LYS A  93     -21.944 -14.322   5.137  1.00  0.00
ATOM   1482 1HB  LYS A  93     -22.763 -12.114   4.043  1.00  0.00
ATOM   1483 2HB  LYS A  93     -21.853 -12.687   2.625  1.00  0.00
ATOM   1484 1HG  LYS A  93     -23.198 -14.770   2.632  1.00  0.00
ATOM   1485 2HG  LYS A  93     -24.137 -14.137   4.005  1.00  0.00
ATOM   1486 1HD  LYS A  93     -24.886 -12.243   2.638  1.00  0.00
ATOM   1487 2HD  LYS A  93     -23.919 -12.838   1.268  1.00  0.00
ATOM   1488 1HE  LYS A  93     -26.213 -13.490   0.927  1.00  0.00
ATOM   1489 2HE  LYS A  93     -25.251 -14.940   1.297  1.00  0.00
ATOM   1490  N   PRO A  94     -20.515 -15.884   3.903  1.00  0.00
ATOM   1491  CA  PRO A  94     -19.634 -16.854   3.208  1.00  0.00
ATOM   1492  C   PRO A  94     -19.544 -16.556   1.709  1.00  0.00
ATOM   1493  O   PRO A  94     -20.480 -16.065   1.109  1.00  0.00
ATOM   1494  CB  PRO A  94     -20.286 -18.219   3.485  1.00  0.00
ATOM   1495  CG  PRO A  94     -21.001 -18.048   4.797  1.00  0.00
ATOM   1496  CD  PRO A  94     -21.672 -16.549   4.495  1.00  0.00
ATOM   1497 1HD  PRO A  94     -22.399 -15.986   4.244  1.00  0.00
ATOM   1498 2HD  PRO A  94     -21.440 -16.588   5.418  1.00  0.00
ATOM   1499 1HG  PRO A  94     -21.706 -17.598   4.662  1.00  0.00
ATOM   1500 2HG  PRO A  94     -20.833 -18.814   5.311  1.00  0.00
ATOM   1501 1HB  PRO A  94     -20.929 -18.236   2.835  1.00  0.00
ATOM   1502 2HB  PRO A  94     -19.588 -18.711   3.629  1.00  0.00
ATOM   1503  HA  PRO A  94     -18.714 -16.815   3.589  1.00  0.00
ATOM   1504  N   ILE A  95     -18.428 -16.841   1.100  1.00  0.00
ATOM   1505  CA  ILE A  95     -18.292 -16.564  -0.355  1.00  0.00
ATOM   1506  C   ILE A  95     -18.006 -17.859  -1.121  1.00  0.00
ATOM   1507  O   ILE A  95     -17.435 -18.793  -0.593  1.00  0.00
ATOM   1508  CB  ILE A  95     -17.116 -15.592  -0.459  1.00  0.00
ATOM   1509  CG1 ILE A  95     -17.525 -14.252   0.151  1.00  0.00
ATOM   1510  CG2 ILE A  95     -16.736 -15.383  -1.930  1.00  0.00
ATOM   1511  CD1 ILE A  95     -16.327 -13.307   0.147  1.00  0.00
ATOM   1512  H   ILE A  95     -17.659 -17.248   1.613  1.00  0.00
ATOM   1513  HA  ILE A  95     -19.231 -16.194  -0.765  1.00  0.00
ATOM   1514  HB  ILE A  95     -16.269 -15.991   0.079  1.00  0.00
ATOM   1515 1HG2 ILE A  95     -15.898 -14.689  -1.994  1.00  0.00
ATOM   1516 2HG2 ILE A  95     -16.451 -16.337  -2.371  1.00  0.00
ATOM   1517 3HG2 ILE A  95     -17.589 -14.973  -2.472  1.00  0.00
ATOM   1518 1HG1 ILE A  95     -18.348 -13.861  -0.447  1.00  0.00
ATOM   1519 2HG1 ILE A  95     -17.876 -14.451   1.164  1.00  0.00
ATOM   1520 1HD1 ILE A  95     -16.616 -12.350   0.582  1.00  0.00
ATOM   1521 2HD1 ILE A  95     -15.517 -13.742   0.734  1.00  0.00
ATOM   1522 3HD1 ILE A  95     -15.989 -13.151  -0.877  1.00  0.00
ATOM   1523  N   ALA A  96     -18.400 -17.921  -2.363  1.00  0.00
ATOM   1524  CA  ALA A  96     -18.152 -19.151  -3.165  1.00  0.00
ATOM   1525  C   ALA A  96     -16.940 -18.955  -4.076  1.00  0.00
ATOM   1526  O   ALA A  96     -16.540 -17.843  -4.361  1.00  0.00
ATOM   1527  CB  ALA A  96     -19.417 -19.334  -4.002  1.00  0.00
ATOM   1528  H   ALA A  96     -18.874 -17.133  -2.781  1.00  0.00
ATOM   1529  HA  ALA A  96     -17.927 -19.973  -2.485  1.00  0.00
ATOM   1530 1HB  ALA A  96     -19.315 -20.223  -4.624  1.00  0.00
ATOM   1531 2HB  ALA A  96     -20.277 -19.450  -3.342  1.00  0.00
ATOM   1532 3HB  ALA A  96     -19.562 -18.462  -4.638  1.00  0.00
ATOM   1533  N   ILE A  97     -16.353 -20.024  -4.538  1.00  0.00
ATOM   1534  CA  ILE A  97     -15.167 -19.894  -5.429  1.00  0.00
ATOM   1535  C   ILE A  97     -15.554 -19.191  -6.732  1.00  0.00
ATOM   1536  O   ILE A  97     -16.358 -19.683  -7.499  1.00  0.00
ATOM   1537  CB  ILE A  97     -14.547 -21.267  -5.748  1.00  0.00
ATOM   1538  CG1 ILE A  97     -13.584 -21.155  -6.933  1.00  0.00
ATOM   1539  CG2 ILE A  97     -15.636 -22.288  -6.038  1.00  0.00
ATOM   1540  CD1 ILE A  97     -12.743 -22.392  -7.155  1.00  0.00
ATOM   1541  H   ILE A  97     -16.702 -20.939  -4.292  1.00  0.00
ATOM   1542  HA  ILE A  97     -14.413 -19.253  -4.974  1.00  0.00
ATOM   1543  HB  ILE A  97     -13.957 -21.597  -4.894  1.00  0.00
ATOM   1544 1HG2 ILE A  97     -15.181 -23.252  -6.262  1.00  0.00
ATOM   1545 2HG2 ILE A  97     -16.283 -22.386  -5.167  1.00  0.00
ATOM   1546 3HG2 ILE A  97     -16.226 -21.958  -6.893  1.00  0.00
ATOM   1547 1HG1 ILE A  97     -14.183 -20.958  -7.821  1.00  0.00
ATOM   1548 2HG1 ILE A  97     -12.931 -20.303  -6.741  1.00  0.00
ATOM   1549 1HD1 ILE A  97     -12.086 -22.237  -8.011  1.00  0.00
ATOM   1550 2HD1 ILE A  97     -12.142 -22.588  -6.267  1.00  0.00
ATOM   1551 3HD1 ILE A  97     -13.393 -23.244  -7.349  1.00  0.00
ATOM   1552  N   GLY A  98     -14.986 -18.045  -6.989  1.00  0.00
ATOM   1553  CA  GLY A  98     -15.319 -17.315  -8.243  1.00  0.00
ATOM   1554  C   GLY A  98     -16.171 -16.088  -7.912  1.00  0.00
ATOM   1555  O   GLY A  98     -16.958 -15.633  -8.718  1.00  0.00
ATOM   1556  H   GLY A  98     -14.321 -17.653  -6.338  1.00  0.00
ATOM   1557 1HA  GLY A  98     -14.395 -17.003  -8.730  1.00  0.00
ATOM   1558 2HA  GLY A  98     -15.871 -17.980  -8.906  1.00  0.00
ATOM   1559  N   GLU A  99     -16.024 -15.547  -6.731  1.00  0.00
ATOM   1560  CA  GLU A  99     -16.827 -14.344  -6.366  1.00  0.00
ATOM   1561  C   GLU A  99     -15.954 -13.090  -6.426  1.00  0.00
ATOM   1562  O   GLU A  99     -14.778 -13.156  -6.715  1.00  0.00
ATOM   1563  CB  GLU A  99     -17.438 -14.510  -4.973  1.00  0.00
ATOM   1564  CG  GLU A  99     -18.577 -15.518  -4.902  1.00  0.00
ATOM   1565  CD  GLU A  99     -19.731 -15.099  -5.769  1.00  0.00
ATOM   1566  OE1 GLU A  99     -20.216 -14.007  -5.594  1.00  0.00
ATOM   1567  OE2 GLU A  99     -20.057 -15.823  -6.681  1.00  0.00
ATOM   1568  H   GLU A  99     -15.370 -15.941  -6.070  1.00  0.00
ATOM   1569  HA  GLU A  99     -17.634 -14.206  -7.086  1.00  0.00
ATOM   1570 1HB  GLU A  99     -16.634 -14.825  -4.308  1.00  0.00
ATOM   1571 2HB  GLU A  99     -17.802 -13.530  -4.665  1.00  0.00
ATOM   1572 1HG  GLU A  99     -18.276 -16.532  -5.165  1.00  0.00
ATOM   1573 2HG  GLU A  99     -18.880 -15.489  -3.856  1.00  0.00
ATOM   1574  N   GLU A 100     -16.521 -11.945  -6.162  1.00  0.00
ATOM   1575  CA  GLU A 100     -15.714 -10.693  -6.183  1.00  0.00
ATOM   1576  C   GLU A 100     -15.679 -10.075  -4.783  1.00  0.00
ATOM   1577  O   GLU A 100     -16.703  -9.792  -4.194  1.00  0.00
ATOM   1578  CB  GLU A 100     -16.286  -9.704  -7.201  1.00  0.00
ATOM   1579  CG  GLU A 100     -15.477  -8.424  -7.358  1.00  0.00
ATOM   1580  CD  GLU A 100     -16.094  -7.509  -8.378  1.00  0.00
ATOM   1581  OE1 GLU A 100     -17.132  -7.843  -8.898  1.00  0.00
ATOM   1582  OE2 GLU A 100     -15.590  -6.425  -8.556  1.00  0.00
ATOM   1583  H   GLU A 100     -17.506 -11.907  -5.944  1.00  0.00
ATOM   1584  HA  GLU A 100     -14.684 -10.921  -6.460  1.00  0.00
ATOM   1585 1HB  GLU A 100     -16.332 -10.223  -8.158  1.00  0.00
ATOM   1586 2HB  GLU A 100     -17.296  -9.456  -6.872  1.00  0.00
ATOM   1587 1HG  GLU A 100     -15.336  -7.883  -6.423  1.00  0.00
ATOM   1588 2HG  GLU A 100     -14.512  -8.775  -7.721  1.00  0.00
ATOM   1589  N   ILE A 101     -14.511  -9.859  -4.249  1.00  0.00
ATOM   1590  CA  ILE A 101     -14.416  -9.250  -2.897  1.00  0.00
ATOM   1591  C   ILE A 101     -14.366  -7.725  -3.009  1.00  0.00
ATOM   1592  O   ILE A 101     -13.568  -7.165  -3.750  1.00  0.00
ATOM   1593  CB  ILE A 101     -13.113  -9.791  -2.306  1.00  0.00
ATOM   1594  CG1 ILE A 101     -13.183 -11.317  -2.225  1.00  0.00
ATOM   1595  CG2 ILE A 101     -12.915  -9.217  -0.901  1.00  0.00
ATOM   1596  CD1 ILE A 101     -11.852 -11.859  -1.700  1.00  0.00
ATOM   1597  H   ILE A 101     -13.671 -10.105  -4.753  1.00  0.00
ATOM   1598  HA  ILE A 101     -15.312  -9.465  -2.315  1.00  0.00
ATOM   1599  HB  ILE A 101     -12.285  -9.503  -2.933  1.00  0.00
ATOM   1600 1HG2 ILE A 101     -11.987  -9.602  -0.478  1.00  0.00
ATOM   1601 2HG2 ILE A 101     -12.865  -8.130  -0.956  1.00  0.00
ATOM   1602 3HG2 ILE A 101     -13.752  -9.510  -0.267  1.00  0.00
ATOM   1603 1HG1 ILE A 101     -14.010 -11.569  -1.562  1.00  0.00
ATOM   1604 2HG1 ILE A 101     -13.399 -11.685  -3.228  1.00  0.00
ATOM   1605 1HD1 ILE A 101     -11.899 -12.947  -1.642  1.00  0.00
ATOM   1606 2HD1 ILE A 101     -11.047 -11.567  -2.376  1.00  0.00
ATOM   1607 3HD1 ILE A 101     -11.658 -11.452  -0.709  1.00  0.00
ATOM   1608  N   THR A 102     -15.235  -7.056  -2.295  1.00  0.00
ATOM   1609  CA  THR A 102     -15.274  -5.568  -2.342  1.00  0.00
ATOM   1610  C   THR A 102     -15.888  -5.023  -1.050  1.00  0.00
ATOM   1611  O   THR A 102     -16.326  -5.772  -0.200  1.00  0.00
ATOM   1612  CB  THR A 102     -16.076  -5.062  -3.555  1.00  0.00
ATOM   1613  OG1 THR A 102     -17.417  -5.564  -3.488  1.00  0.00
ATOM   1614  CG2 THR A 102     -15.430  -5.523  -4.852  1.00  0.00
ATOM   1615  H   THR A 102     -15.886  -7.554  -1.706  1.00  0.00
ATOM   1616  HG1 THR A 102     -17.833  -5.257  -2.679  1.00  0.00
ATOM   1617  HA  THR A 102     -14.259  -5.174  -2.405  1.00  0.00
ATOM   1618  HB  THR A 102     -16.104  -3.972  -3.532  1.00  0.00
ATOM   1619 1HG2 THR A 102     -16.011  -5.156  -5.698  1.00  0.00
ATOM   1620 2HG2 THR A 102     -14.414  -5.133  -4.911  1.00  0.00
ATOM   1621 3HG2 THR A 102     -15.403  -6.612  -4.877  1.00  0.00
ATOM   1622  N   ILE A 103     -15.933  -3.728  -0.893  1.00  0.00
ATOM   1623  CA  ILE A 103     -16.528  -3.153   0.347  1.00  0.00
ATOM   1624  C   ILE A 103     -17.354  -1.906   0.019  1.00  0.00
ATOM   1625  O   ILE A 103     -17.163  -1.274  -1.001  1.00  0.00
ATOM   1626  CB  ILE A 103     -15.444  -2.793   1.380  1.00  0.00
ATOM   1627  CG1 ILE A 103     -14.586  -1.632   0.871  1.00  0.00
ATOM   1628  CG2 ILE A 103     -14.578  -4.005   1.685  1.00  0.00
ATOM   1629  CD1 ILE A 103     -14.618  -0.412   1.763  1.00  0.00
ATOM   1630  H   ILE A 103     -15.566  -3.118  -1.609  1.00  0.00
ATOM   1631  HA  ILE A 103     -17.236  -3.851   0.793  1.00  0.00
ATOM   1632  HB  ILE A 103     -15.925  -2.450   2.295  1.00  0.00
ATOM   1633 1HG2 ILE A 103     -13.817  -3.734   2.416  1.00  0.00
ATOM   1634 2HG2 ILE A 103     -15.199  -4.804   2.089  1.00  0.00
ATOM   1635 3HG2 ILE A 103     -14.095  -4.348   0.770  1.00  0.00
ATOM   1636 1HG1 ILE A 103     -13.562  -1.996   0.789  1.00  0.00
ATOM   1637 2HG1 ILE A 103     -14.955  -1.367  -0.120  1.00  0.00
ATOM   1638 1HD1 ILE A 103     -13.987   0.368   1.337  1.00  0.00
ATOM   1639 2HD1 ILE A 103     -15.642  -0.046   1.844  1.00  0.00
ATOM   1640 3HD1 ILE A 103     -14.248  -0.675   2.753  1.00  0.00
ATOM   1641  N   SER A 104     -18.270  -1.547   0.877  1.00  0.00
ATOM   1642  CA  SER A 104     -19.106  -0.342   0.614  1.00  0.00
ATOM   1643  C   SER A 104     -18.366   0.925   1.049  1.00  0.00
ATOM   1644  O   SER A 104     -17.172   0.913   1.269  1.00  0.00
ATOM   1645  CB  SER A 104     -20.436  -0.463   1.332  1.00  0.00
ATOM   1646  OG  SER A 104     -21.326   0.556   0.966  1.00  0.00
ATOM   1647  H   SER A 104     -18.412  -2.086   1.719  1.00  0.00
ATOM   1648  HG  SER A 104     -22.153   0.443   1.441  1.00  0.00
ATOM   1649  HA  SER A 104     -19.427  -0.256  -0.425  1.00  0.00
ATOM   1650 1HB  SER A 104     -20.879  -1.427   1.083  1.00  0.00
ATOM   1651 2HB  SER A 104     -20.260  -0.411   2.405  1.00  0.00
ATOM   1652  N   TYR A 105     -19.066   2.020   1.175  1.00  0.00
ATOM   1653  CA  TYR A 105     -18.401   3.284   1.597  1.00  0.00
ATOM   1654  C   TYR A 105     -19.083   3.853   2.842  1.00  0.00
ATOM   1655  O   TYR A 105     -18.622   3.665   3.950  1.00  0.00
ATOM   1656  CB  TYR A 105     -18.423   4.306   0.458  1.00  0.00
ATOM   1657  CG  TYR A 105     -17.479   3.980  -0.677  1.00  0.00
ATOM   1658  CD1 TYR A 105     -16.107   3.935  -0.473  1.00  0.00
ATOM   1659  CD2 TYR A 105     -17.962   3.715  -1.950  1.00  0.00
ATOM   1660  CE1 TYR A 105     -15.240   3.638  -1.507  1.00  0.00
ATOM   1661  CE2 TYR A 105     -17.105   3.416  -2.991  1.00  0.00
ATOM   1662  CZ  TYR A 105     -15.744   3.378  -2.765  1.00  0.00
ATOM   1663  OH  TYR A 105     -14.886   3.080  -3.799  1.00  0.00
ATOM   1664  H   TYR A 105     -20.058   2.010   0.986  1.00  0.00
ATOM   1665  HH  TYR A 105     -15.340   2.917  -4.629  1.00  0.00
ATOM   1666  HD1 TYR A 105     -15.717   4.141   0.524  1.00  0.00
ATOM   1667  HE1 TYR A 105     -14.165   3.607  -1.332  1.00  0.00
ATOM   1668  HE2 TYR A 105     -17.504   3.212  -3.984  1.00  0.00
ATOM   1669  HD2 TYR A 105     -19.038   3.747  -2.121  1.00  0.00
ATOM   1670  HA  TYR A 105     -17.363   3.085   1.865  1.00  0.00
ATOM   1671 1HB  TYR A 105     -19.446   4.347   0.080  1.00  0.00
ATOM   1672 2HB  TYR A 105     -18.156   5.272   0.887  1.00  0.00
ATOM   1673  N   GLY A 106     -20.181   4.543   2.676  1.00  0.00
ATOM   1674  CA  GLY A 106     -20.886   5.097   3.869  1.00  0.00
ATOM   1675  C   GLY A 106     -21.609   6.388   3.490  1.00  0.00
ATOM   1676  O   GLY A 106     -21.989   6.587   2.354  1.00  0.00
ATOM   1677  H   GLY A 106     -20.549   4.700   1.749  1.00  0.00
ATOM   1678 1HA  GLY A 106     -21.608   4.363   4.229  1.00  0.00
ATOM   1679 2HA  GLY A 106     -20.156   5.301   4.651  1.00  0.00
ATOM   1680  N   ASP A 107     -21.801   7.273   4.435  1.00  0.00
ATOM   1681  CA  ASP A 107     -22.495   8.560   4.129  1.00  0.00
ATOM   1682  C   ASP A 107     -21.877   9.207   2.888  1.00  0.00
ATOM   1683  O   ASP A 107     -22.558   9.515   1.931  1.00  0.00
ATOM   1684  CB  ASP A 107     -22.420   9.508   5.328  1.00  0.00
ATOM   1685  CG  ASP A 107     -23.315   9.118   6.496  1.00  0.00
ATOM   1686  OD1 ASP A 107     -24.143   8.255   6.322  1.00  0.00
ATOM   1687  OD2 ASP A 107     -23.063   9.568   7.588  1.00  0.00
ATOM   1688  H   ASP A 107     -21.479   7.085   5.374  1.00  0.00
ATOM   1689  HA  ASP A 107     -23.544   8.369   3.902  1.00  0.00
ATOM   1690 1HB  ASP A 107     -21.404   9.673   5.689  1.00  0.00
ATOM   1691 2HB  ASP A 107     -22.797  10.424   4.872  1.00  0.00
ATOM   1692  N   ASP A 108     -20.586   9.385   2.889  1.00  0.00
ATOM   1693  CA  ASP A 108     -19.918   9.963   1.693  1.00  0.00
ATOM   1694  C   ASP A 108     -19.801   8.891   0.611  1.00  0.00
ATOM   1695  O   ASP A 108     -20.418   7.849   0.697  1.00  0.00
ATOM   1696  CB  ASP A 108     -18.543  10.522   2.065  1.00  0.00
ATOM   1697  CG  ASP A 108     -17.568   9.487   2.609  1.00  0.00
ATOM   1698  OD1 ASP A 108     -17.907   8.327   2.615  1.00  0.00
ATOM   1699  OD2 ASP A 108     -16.442   9.838   2.866  1.00  0.00
ATOM   1700  H   ASP A 108     -20.041   9.131   3.700  1.00  0.00
ATOM   1701  HA  ASP A 108     -20.525  10.773   1.286  1.00  0.00
ATOM   1702 1HB  ASP A 108     -18.067  11.078   1.256  1.00  0.00
ATOM   1703 2HB  ASP A 108     -18.825  11.210   2.863  1.00  0.00
ATOM   1704  N   TYR A 109     -19.027   9.142  -0.412  1.00  0.00
ATOM   1705  CA  TYR A 109     -18.851   8.130  -1.496  1.00  0.00
ATOM   1706  C   TYR A 109     -20.201   7.544  -1.925  1.00  0.00
ATOM   1707  O   TYR A 109     -20.683   6.580  -1.350  1.00  0.00
ATOM   1708  CB  TYR A 109     -17.912   7.012  -1.037  1.00  0.00
ATOM   1709  CG  TYR A 109     -16.462   7.429  -0.942  1.00  0.00
ATOM   1710  CD1 TYR A 109     -15.826   7.524   0.287  1.00  0.00
ATOM   1711  CD2 TYR A 109     -15.731   7.726  -2.084  1.00  0.00
ATOM   1712  CE1 TYR A 109     -14.501   7.905   0.379  1.00  0.00
ATOM   1713  CE2 TYR A 109     -14.406   8.108  -2.004  1.00  0.00
ATOM   1714  CZ  TYR A 109     -13.794   8.196  -0.770  1.00  0.00
ATOM   1715  OH  TYR A 109     -12.474   8.575  -0.685  1.00  0.00
ATOM   1716  H   TYR A 109     -18.544  10.027  -0.470  1.00  0.00
ATOM   1717  HH  TYR A 109     -12.079   8.753  -1.541  1.00  0.00
ATOM   1718  HD1 TYR A 109     -16.391   7.292   1.190  1.00  0.00
ATOM   1719  HE1 TYR A 109     -14.015   7.975   1.352  1.00  0.00
ATOM   1720  HE2 TYR A 109     -13.850   8.338  -2.912  1.00  0.00
ATOM   1721  HD2 TYR A 109     -16.221   7.655  -3.055  1.00  0.00
ATOM   1722  HA  TYR A 109     -18.421   8.604  -2.379  1.00  0.00
ATOM   1723 1HB  TYR A 109     -18.260   6.680  -0.057  1.00  0.00
ATOM   1724 2HB  TYR A 109     -18.010   6.196  -1.752  1.00  0.00
ATOM   1725  N   TRP A 110     -20.815   8.129  -2.919  1.00  0.00
ATOM   1726  CA  TRP A 110     -22.139   7.621  -3.393  1.00  0.00
ATOM   1727  C   TRP A 110     -21.951   6.456  -4.370  1.00  0.00
ATOM   1728  O   TRP A 110     -20.942   6.346  -5.037  1.00  0.00
ATOM   1729  CB  TRP A 110     -22.937   8.747  -4.054  1.00  0.00
ATOM   1730  CG  TRP A 110     -24.234   8.291  -4.650  1.00  0.00
ATOM   1731  CD1 TRP A 110     -24.541   8.218  -5.976  1.00  0.00
ATOM   1732  CD2 TRP A 110     -25.397   7.845  -3.942  1.00  0.00
ATOM   1733  NE1 TRP A 110     -25.823   7.756  -6.140  1.00  0.00
ATOM   1734  CE2 TRP A 110     -26.370   7.518  -4.904  1.00  0.00
ATOM   1735  CE3 TRP A 110     -25.710   7.690  -2.586  1.00  0.00
ATOM   1736  CZ2 TRP A 110     -27.628   7.049  -4.559  1.00  0.00
ATOM   1737  CZ3 TRP A 110     -26.971   7.219  -2.240  1.00  0.00
ATOM   1738  CH2 TRP A 110     -27.902   6.907  -3.198  1.00  0.00
ATOM   1739  H   TRP A 110     -20.393   8.928  -3.369  1.00  0.00
ATOM   1740  HE1 TRP A 110     -26.289   7.614  -7.024  1.00  0.00
ATOM   1741  HD1 TRP A 110     -23.766   8.521  -6.678  1.00  0.00
ATOM   1742  HZ2 TRP A 110     -28.338   6.814  -5.352  1.00  0.00
ATOM   1743  HH2 TRP A 110     -28.880   6.541  -2.884  1.00  0.00
ATOM   1744  HZ3 TRP A 110     -27.201   7.104  -1.181  1.00  0.00
ATOM   1745  HE3 TRP A 110     -25.007   7.920  -1.786  1.00  0.00
ATOM   1746  HA  TRP A 110     -22.712   7.238  -2.549  1.00  0.00
ATOM   1747 1HB  TRP A 110     -23.183   9.516  -3.321  1.00  0.00
ATOM   1748 2HB  TRP A 110     -22.359   9.190  -4.865  1.00  0.00
ATOM   1749  N   LEU A 111     -22.907   5.565  -4.427  1.00  0.00
ATOM   1750  CA  LEU A 111     -22.784   4.386  -5.333  1.00  0.00
ATOM   1751  C   LEU A 111     -23.356   4.708  -6.717  1.00  0.00
ATOM   1752  O   LEU A 111     -22.625   4.974  -7.650  1.00  0.00
ATOM   1753  CB  LEU A 111     -23.495   3.172  -4.722  1.00  0.00
ATOM   1754  CG  LEU A 111     -23.712   1.993  -5.679  1.00  0.00
ATOM   1755  CD1 LEU A 111     -22.375   1.516  -6.232  1.00  0.00
ATOM   1756  CD2 LEU A 111     -24.424   0.866  -4.945  1.00  0.00
ATOM   1757  H   LEU A 111     -23.732   5.676  -3.855  1.00  0.00
ATOM   1758  HA  LEU A 111     -21.731   4.144  -5.476  1.00  0.00
ATOM   1759 1HB  LEU A 111     -22.765   2.905  -3.959  1.00  0.00
ATOM   1760 2HB  LEU A 111     -24.433   3.452  -4.244  1.00  0.00
ATOM   1761  HG  LEU A 111     -24.369   2.339  -6.477  1.00  0.00
ATOM   1762 1HD1 LEU A 111     -22.539   0.679  -6.911  1.00  0.00
ATOM   1763 2HD1 LEU A 111     -21.894   2.331  -6.773  1.00  0.00
ATOM   1764 3HD1 LEU A 111     -21.735   1.197  -5.411  1.00  0.00
ATOM   1765 1HD2 LEU A 111     -24.578   0.029  -5.627  1.00  0.00
ATOM   1766 2HD2 LEU A 111     -23.817   0.540  -4.101  1.00  0.00
ATOM   1767 3HD2 LEU A 111     -25.389   1.221  -4.583  1.00  0.00
ATOM   1768  N   SER A 112     -24.655   4.683  -6.865  1.00  0.00
ATOM   1769  CA  SER A 112     -25.258   4.996  -8.194  1.00  0.00
ATOM   1770  C   SER A 112     -26.787   4.983  -8.105  1.00  0.00
ATOM   1771  O   SER A 112     -27.419   6.013  -7.985  1.00  0.00
ATOM   1772  CB  SER A 112     -24.771   4.006  -9.234  1.00  0.00
ATOM   1773  OG  SER A 112     -25.404   4.188 -10.471  1.00  0.00
ATOM   1774  H   SER A 112     -25.249   4.452  -6.082  1.00  0.00
ATOM   1775  HG  SER A 112     -25.069   3.544 -11.099  1.00  0.00
ATOM   1776  HA  SER A 112     -24.911   5.941  -8.615  1.00  0.00
ATOM   1777 1HB  SER A 112     -23.697   4.136  -9.363  1.00  0.00
ATOM   1778 2HB  SER A 112     -24.974   2.997  -8.878  1.00  0.00
ATOM   1779  N   ARG A 113     -27.388   3.825  -8.170  1.00  0.00
ATOM   1780  CA  ARG A 113     -28.873   3.751  -8.099  1.00  0.00
ATOM   1781  C   ARG A 113     -29.327   3.492  -6.654  1.00  0.00
ATOM   1782  O   ARG A 113     -28.935   2.508  -6.059  1.00  0.00
ATOM   1783  CB  ARG A 113     -29.444   2.725  -9.067  1.00  0.00
ATOM   1784  CG  ARG A 113     -29.237   3.050 -10.538  1.00  0.00
ATOM   1785  CD  ARG A 113     -29.694   1.987 -11.470  1.00  0.00
ATOM   1786  NE  ARG A 113     -29.504   2.298 -12.878  1.00  0.00
ATOM   1787  CZ  ARG A 113     -29.817   1.469 -13.893  1.00  0.00
ATOM   1788  NH1 ARG A 113     -30.298   0.268 -13.663  1.00  0.00
ATOM   1789  NH2 ARG A 113     -29.604   1.887 -15.128  1.00  0.00
ATOM   1790  H   ARG A 113     -26.845   2.979  -8.268  1.00  0.00
ATOM   1791 1HH1 ARG A 113     -30.439  -0.044 -12.712  1.00  0.00
ATOM   1792 2HH1 ARG A 113     -30.526  -0.338 -14.437  1.00  0.00
ATOM   1793 1HH2 ARG A 113     -29.216   2.807 -15.287  1.00  0.00
ATOM   1794 2HH2 ARG A 113     -29.829   1.286 -15.907  1.00  0.00
ATOM   1795  HE  ARG A 113     -29.129   3.132 -13.309  1.00  0.00
ATOM   1796  HA  ARG A 113     -29.305   4.705  -8.402  1.00  0.00
ATOM   1797 1HB  ARG A 113     -28.967   1.773  -8.839  1.00  0.00
ATOM   1798 2HB  ARG A 113     -30.512   2.655  -8.862  1.00  0.00
ATOM   1799 1HG  ARG A 113     -29.788   3.961 -10.773  1.00  0.00
ATOM   1800 2HG  ARG A 113     -28.173   3.215 -10.710  1.00  0.00
ATOM   1801 1HD  ARG A 113     -29.141   1.072 -11.260  1.00  0.00
ATOM   1802 2HD  ARG A 113     -30.758   1.813 -11.314  1.00  0.00
ATOM   1803  N   PRO A 114     -30.145   4.378  -6.131  1.00  0.00
ATOM   1804  CA  PRO A 114     -30.640   4.210  -4.742  1.00  0.00
ATOM   1805  C   PRO A 114     -31.575   3.002  -4.649  1.00  0.00
ATOM   1806  O   PRO A 114     -32.750   3.134  -4.370  1.00  0.00
ATOM   1807  CB  PRO A 114     -31.360   5.534  -4.437  1.00  0.00
ATOM   1808  CG  PRO A 114     -31.936   5.975  -5.755  1.00  0.00
ATOM   1809  CD  PRO A 114     -30.581   5.650  -6.698  1.00  0.00
ATOM   1810 1HD  PRO A 114     -30.890   5.407  -7.566  1.00  0.00
ATOM   1811 2HD  PRO A 114     -29.795   6.185  -6.640  1.00  0.00
ATOM   1812 1HG  PRO A 114     -32.616   5.499  -5.924  1.00  0.00
ATOM   1813 2HG  PRO A 114     -31.777   6.895  -5.838  1.00  0.00
ATOM   1814 1HB  PRO A 114     -32.061   5.234  -3.931  1.00  0.00
ATOM   1815 2HB  PRO A 114     -30.689   6.051  -4.258  1.00  0.00
ATOM   1816  HA  PRO A 114     -29.874   4.071  -4.120  1.00  0.00
ATOM   1817  N   ARG A 115     -31.063   1.824  -4.882  1.00  0.00
ATOM   1818  CA  ARG A 115     -31.924   0.609  -4.810  1.00  0.00
ATOM   1819  C   ARG A 115     -31.459  -0.306  -3.676  1.00  0.00
ATOM   1820  O   ARG A 115     -31.444  -1.514  -3.806  1.00  0.00
ATOM   1821  CB  ARG A 115     -31.994  -0.125  -6.141  1.00  0.00
ATOM   1822  CG  ARG A 115     -32.599   0.677  -7.283  1.00  0.00
ATOM   1823  CD  ARG A 115     -32.696  -0.063  -8.567  1.00  0.00
ATOM   1824  NE  ARG A 115     -33.286   0.697  -9.657  1.00  0.00
ATOM   1825  CZ  ARG A 115     -33.584   0.190 -10.869  1.00  0.00
ATOM   1826  NH1 ARG A 115     -33.316  -1.062 -11.164  1.00  0.00
ATOM   1827  NH2 ARG A 115     -34.132   0.994 -11.764  1.00  0.00
ATOM   1828  H   ARG A 115     -30.083   1.736  -5.111  1.00  0.00
ATOM   1829 1HH1 ARG A 115     -32.880  -1.659 -10.475  1.00  0.00
ATOM   1830 2HH1 ARG A 115     -33.547  -1.423 -12.079  1.00  0.00
ATOM   1831 1HH2 ARG A 115     -34.316   1.959 -11.527  1.00  0.00
ATOM   1832 2HH2 ARG A 115     -34.365   0.640 -12.680  1.00  0.00
ATOM   1833  HE  ARG A 115     -33.557   1.671  -9.691  1.00  0.00
ATOM   1834  HA  ARG A 115     -32.951   0.897  -4.585  1.00  0.00
ATOM   1835 1HB  ARG A 115     -30.975  -0.409  -6.402  1.00  0.00
ATOM   1836 2HB  ARG A 115     -32.591  -1.022  -5.978  1.00  0.00
ATOM   1837 1HG  ARG A 115     -33.604   0.985  -6.996  1.00  0.00
ATOM   1838 2HG  ARG A 115     -31.982   1.561  -7.449  1.00  0.00
ATOM   1839 1HD  ARG A 115     -31.696  -0.361  -8.880  1.00  0.00
ATOM   1840 2HD  ARG A 115     -33.309  -0.951  -8.418  1.00  0.00
ATOM   1841  N   LEU A 116     -31.078   0.260  -2.563  1.00  0.00
ATOM   1842  CA  LEU A 116     -30.613  -0.578  -1.422  1.00  0.00
ATOM   1843  C   LEU A 116     -31.561  -0.430  -0.230  1.00  0.00
ATOM   1844  O   LEU A 116     -31.136  -0.259   0.896  1.00  0.00
ATOM   1845  CB  LEU A 116     -29.181  -0.192  -1.030  1.00  0.00
ATOM   1846  CG  LEU A 116     -28.094  -0.626  -2.021  1.00  0.00
ATOM   1847  CD1 LEU A 116     -26.742  -0.075  -1.587  1.00  0.00
ATOM   1848  CD2 LEU A 116     -28.056  -2.145  -2.101  1.00  0.00
ATOM   1849  H   LEU A 116     -31.098   1.266  -2.475  1.00  0.00
ATOM   1850  HA  LEU A 116     -30.629  -1.628  -1.710  1.00  0.00
ATOM   1851 1HB  LEU A 116     -29.282   0.892  -1.037  1.00  0.00
ATOM   1852 2HB  LEU A 116     -28.934  -0.527  -0.023  1.00  0.00
ATOM   1853  HG  LEU A 116     -28.380  -0.247  -3.002  1.00  0.00
ATOM   1854 1HD1 LEU A 116     -25.976  -0.388  -2.297  1.00  0.00
ATOM   1855 2HD1 LEU A 116     -26.785   1.014  -1.559  1.00  0.00
ATOM   1856 3HD1 LEU A 116     -26.495  -0.455  -0.596  1.00  0.00
ATOM   1857 1HD2 LEU A 116     -27.283  -2.452  -2.806  1.00  0.00
ATOM   1858 2HD2 LEU A 116     -27.834  -2.557  -1.116  1.00  0.00
ATOM   1859 3HD2 LEU A 116     -29.023  -2.516  -2.440  1.00  0.00
ATOM   1860  N   THR A 117     -32.842  -0.496  -0.469  1.00  0.00
ATOM   1861  CA  THR A 117     -33.817  -0.362   0.649  1.00  0.00
ATOM   1862  C   THR A 117     -35.135  -1.050   0.290  1.00  0.00
ATOM   1863  O   THR A 117     -35.514  -1.123  -0.862  1.00  0.00
ATOM   1864  CB  THR A 117     -34.084   1.115   0.992  1.00  0.00
ATOM   1865  OG1 THR A 117     -34.924   1.195   2.151  1.00  0.00
ATOM   1866  CG2 THR A 117     -34.764   1.819  -0.172  1.00  0.00
ATOM   1867  H   THR A 117     -33.173  -0.638  -1.413  1.00  0.00
ATOM   1868  HG1 THR A 117     -35.089   2.117   2.363  1.00  0.00
ATOM   1869  HA  THR A 117     -33.431  -0.863   1.537  1.00  0.00
ATOM   1870  HB  THR A 117     -33.135   1.606   1.208  1.00  0.00
ATOM   1871 1HG2 THR A 117     -34.944   2.862   0.089  1.00  0.00
ATOM   1872 2HG2 THR A 117     -34.122   1.770  -1.052  1.00  0.00
ATOM   1873 3HG2 THR A 117     -35.713   1.329  -0.387  1.00  0.00
ATOM   1874  N   GLN A 118     -35.837  -1.556   1.266  1.00  0.00
ATOM   1875  CA  GLN A 118     -37.131  -2.237   0.978  1.00  0.00
ATOM   1876  C   GLN A 118     -38.296  -1.424   1.544  1.00  0.00
ATOM   1877  O   GLN A 118     -39.330  -1.961   1.889  1.00  0.00
ATOM   1878  CB  GLN A 118     -37.136  -3.650   1.568  1.00  0.00
ATOM   1879  CG  GLN A 118     -36.119  -4.589   0.943  1.00  0.00
ATOM   1880  CD  GLN A 118     -36.057  -5.929   1.651  1.00  0.00
ATOM   1881  OE1 GLN A 118     -36.678  -6.122   2.700  1.00  0.00
ATOM   1882  NE2 GLN A 118     -35.303  -6.863   1.083  1.00  0.00
ATOM   1883  H   GLN A 118     -35.504  -1.486   2.217  1.00  0.00
ATOM   1884 1HE2 GLN A 118     -35.224  -7.768   1.505  1.00  0.00
ATOM   1885 2HE2 GLN A 118     -34.815  -6.664   0.233  1.00  0.00
ATOM   1886  HA  GLN A 118     -37.280  -2.297  -0.100  1.00  0.00
ATOM   1887 1HB  GLN A 118     -36.937  -3.546   2.635  1.00  0.00
ATOM   1888 2HB  GLN A 118     -38.141  -4.047   1.424  1.00  0.00
ATOM   1889 1HG  GLN A 118     -36.068  -4.775  -0.129  1.00  0.00
ATOM   1890 2HG  GLN A 118     -35.255  -3.997   1.249  1.00  0.00
ATOM   1891  N   ASN A 119     -38.139  -0.132   1.641  1.00  0.00
ATOM   1892  CA  ASN A 119     -39.237   0.713   2.187  1.00  0.00
ATOM   1893  C   ASN A 119     -39.715   1.713   1.132  1.00  0.00
ATOM   1894  O   ASN A 119     -40.428   2.633   1.497  1.00  0.00
ATOM   1895  CB  ASN A 119     -38.807   1.433   3.452  1.00  0.00
ATOM   1896  CG  ASN A 119     -38.852   0.572   4.684  1.00  0.00
ATOM   1897  OD1 ASN A 119     -39.928   0.233   5.189  1.00  0.00
ATOM   1898  ND2 ASN A 119     -37.691   0.286   5.216  1.00  0.00
ATOM   1899  H   ASN A 119     -37.273   0.295   1.346  1.00  0.00
ATOM   1900 1HD2 ASN A 119     -37.645  -0.283   6.037  1.00  0.00
ATOM   1901 2HD2 ASN A 119     -36.852   0.635   4.801  1.00  0.00
ATOM   1902  HA  ASN A 119     -40.094   0.087   2.441  1.00  0.00
ATOM   1903 1HB  ASN A 119     -37.897   2.035   3.470  1.00  0.00
ATOM   1904 2HB  ASN A 119     -39.677   2.090   3.450  1.00  0.00
ATOM   1905  N   GLY C   1     -23.208  26.119   7.328  1.00  0.00
ATOM   1906  CA  GLY C   1     -22.960  24.691   7.164  1.00  0.00
ATOM   1907  C   GLY C   1     -22.576  24.361   5.729  1.00  0.00
ATOM   1908  O   GLY C   1     -22.468  23.192   5.357  1.00  0.00
ATOM   1909  H   GLY C   1     -23.379  27.098   7.440  1.00  0.00
ATOM   1910 1HA  GLY C   1     -22.148  24.392   7.828  1.00  0.00
ATOM   1911 2HA  GLY C   1     -23.863  24.140   7.426  1.00  0.00
ATOM   1912  N   LYS C   2     -22.369  25.397   4.923  1.00  0.00
ATOM   1913  CA  LYS C   2     -22.022  25.219   3.518  1.00  0.00
ATOM   1914  C   LYS C   2     -20.513  25.262   3.314  1.00  0.00
ATOM   1915  O   LYS C   2     -20.033  25.465   2.199  1.00  0.00
ATOM   1916  CB  LYS C   2     -22.700  26.286   2.658  1.00  0.00
ATOM   1917  CG  LYS C   2     -24.217  26.169   2.589  1.00  0.00
ATOM   1918  CD  LYS C   2     -24.813  27.221   1.666  1.00  0.00
ATOM   1919  CE  LYS C   2     -26.327  27.102   1.593  1.00  0.00
ATOM   1920  NZ  LYS C   2     -26.927  28.148   0.722  1.00  0.00
ATOM   1921  H   LYS C   2     -22.455  26.333   5.293  1.00  0.00
ATOM   1922 1HZ  LYS C   2     -27.931  28.035   0.701  1.00  0.00
ATOM   1923 2HZ  LYS C   2     -26.699  29.063   1.086  1.00  0.00
ATOM   1924 3HZ  LYS C   2     -26.559  28.058  -0.214  1.00  0.00
ATOM   1925  HA  LYS C   2     -22.353  24.237   3.178  1.00  0.00
ATOM   1926 1HB  LYS C   2     -22.431  27.255   3.082  1.00  0.00
ATOM   1927 2HB  LYS C   2     -22.284  26.201   1.654  1.00  0.00
ATOM   1928 1HG  LYS C   2     -24.470  25.175   2.220  1.00  0.00
ATOM   1929 2HG  LYS C   2     -24.620  26.296   3.594  1.00  0.00
ATOM   1930 1HD  LYS C   2     -24.542  28.208   2.045  1.00  0.00
ATOM   1931 2HD  LYS C   2     -24.390  27.088   0.670  1.00  0.00
ATOM   1932 1HE  LYS C   2     -26.575  26.117   1.201  1.00  0.00
ATOM   1933 2HE  LYS C   2     -26.726  27.200   2.603  1.00  0.00
ATOM   1934  N   ALA C   3     -19.769  25.069   4.396  1.00  0.00
ATOM   1935  CA  ALA C   3     -18.314  25.009   4.326  1.00  0.00
ATOM   1936  C   ALA C   3     -17.839  23.613   3.943  1.00  0.00
ATOM   1937  O   ALA C   3     -18.457  22.614   4.309  1.00  0.00
ATOM   1938  CB  ALA C   3     -17.700  25.435   5.650  1.00  0.00
ATOM   1939  H   ALA C   3     -20.222  24.961   5.292  1.00  0.00
ATOM   1940  HA  ALA C   3     -17.973  25.693   3.549  1.00  0.00
ATOM   1941 1HB  ALA C   3     -16.613  25.384   5.580  1.00  0.00
ATOM   1942 2HB  ALA C   3     -18.001  26.457   5.879  1.00  0.00
ATOM   1943 3HB  ALA C   3     -18.042  24.770   6.441  1.00  0.00
ATOM   1944  N   PRO C   4     -16.735  23.552   3.204  1.00  0.00
ATOM   1945  CA  PRO C   4     -16.187  22.279   2.751  1.00  0.00
ATOM   1946  C   PRO C   4     -15.849  21.374   3.928  1.00  0.00
ATOM   1947  O   PRO C   4     -15.538  21.849   5.021  1.00  0.00
ATOM   1948  CB  PRO C   4     -14.938  22.673   1.946  1.00  0.00
ATOM   1949  CG  PRO C   4     -15.183  24.094   1.519  1.00  0.00
ATOM   1950  CD  PRO C   4     -15.888  24.689   2.819  1.00  0.00
ATOM   1951 1HD  PRO C   4     -15.831  25.211   3.614  1.00  0.00
ATOM   1952 2HD  PRO C   4     -16.356  25.060   2.077  1.00  0.00
ATOM   1953 1HG  PRO C   4     -15.065  24.600   2.188  1.00  0.00
ATOM   1954 2HG  PRO C   4     -14.921  24.168   0.622  1.00  0.00
ATOM   1955 1HB  PRO C   4     -14.309  22.702   2.610  1.00  0.00
ATOM   1956 2HB  PRO C   4     -15.024  22.170   1.247  1.00  0.00
ATOM   1957  HA  PRO C   4     -16.848  21.808   2.172  1.00  0.00
ATOM   1958  N   ARG C   5     -15.911  20.066   3.700  1.00  0.00
ATOM   1959  CA  ARG C   5     -15.706  19.092   4.765  1.00  0.00
ATOM   1960  C   ARG C   5     -14.390  19.339   5.493  1.00  0.00
ATOM   1961  O   ARG C   5     -14.270  19.067   6.688  1.00  0.00
ATOM   1962  CB  ARG C   5     -15.802  17.660   4.259  1.00  0.00
ATOM   1963  CG  ARG C   5     -14.631  17.204   3.403  1.00  0.00
ATOM   1964  CD  ARG C   5     -14.422  18.009   2.172  1.00  0.00
ATOM   1965  NE  ARG C   5     -15.578  18.074   1.292  1.00  0.00
ATOM   1966  CZ  ARG C   5     -15.593  18.687   0.093  1.00  0.00
ATOM   1967  NH1 ARG C   5     -14.532  19.320  -0.358  1.00  0.00
ATOM   1968  NH2 ARG C   5     -16.712  18.657  -0.610  1.00  0.00
ATOM   1969  H   ARG C   5     -16.105  19.739   2.765  1.00  0.00
ATOM   1970 1HH1 ARG C   5     -13.690  19.350   0.200  1.00  0.00
ATOM   1971 2HH1 ARG C   5     -14.564  19.774  -1.259  1.00  0.00
ATOM   1972 1HH2 ARG C   5     -17.524  18.181  -0.241  1.00  0.00
ATOM   1973 2HH2 ARG C   5     -16.750  19.109  -1.512  1.00  0.00
ATOM   1974  HE  ARG C   5     -16.508  17.696   1.420  1.00  0.00
ATOM   1975  HA  ARG C   5     -16.496  19.188   5.510  1.00  0.00
ATOM   1976 1HB  ARG C   5     -15.878  17.017   5.135  1.00  0.00
ATOM   1977 2HB  ARG C   5     -16.720  17.590   3.676  1.00  0.00
ATOM   1978 1HG  ARG C   5     -13.720  17.263   4.001  1.00  0.00
ATOM   1979 2HG  ARG C   5     -14.802  16.170   3.104  1.00  0.00
ATOM   1980 1HD  ARG C   5     -14.170  19.030   2.455  1.00  0.00
ATOM   1981 2HD  ARG C   5     -13.601  17.576   1.601  1.00  0.00
ATOM   1982  N   LYS C   6     -13.407  19.857   4.766  1.00  0.00
ATOM   1983  CA  LYS C   6     -12.073  20.065   5.319  1.00  0.00
ATOM   1984  C   LYS C   6     -12.040  21.277   6.241  1.00  0.00
ATOM   1985  O   LYS C   6     -11.285  21.310   7.212  1.00  0.00
ATOM   1986  CB  LYS C   6     -11.048  20.232   4.197  1.00  0.00
ATOM   1987  CG  LYS C   6     -10.821  18.979   3.361  1.00  0.00
ATOM   1988  CD  LYS C   6      -9.907  19.262   2.178  1.00  0.00
ATOM   1989  CE  LYS C   6      -9.799  18.052   1.261  1.00  0.00
ATOM   1990  NZ  LYS C   6      -8.984  18.344   0.050  1.00  0.00
ATOM   1991  H   LYS C   6     -13.586  20.113   3.806  1.00  0.00
ATOM   1992 1HZ  LYS C   6      -8.937  17.518  -0.531  1.00  0.00
ATOM   1993 2HZ  LYS C   6      -9.411  19.097  -0.471  1.00  0.00
ATOM   1994 3HZ  LYS C   6      -8.052  18.613   0.328  1.00  0.00
ATOM   1995  HA  LYS C   6     -11.787  19.206   5.927  1.00  0.00
ATOM   1996 1HB  LYS C   6     -11.406  21.037   3.554  1.00  0.00
ATOM   1997 2HB  LYS C   6     -10.109  20.531   4.663  1.00  0.00
ATOM   1998 1HG  LYS C   6     -10.369  18.216   3.996  1.00  0.00
ATOM   1999 2HG  LYS C   6     -11.786  18.625   2.999  1.00  0.00
ATOM   2000 1HD  LYS C   6     -10.313  20.106   1.619  1.00  0.00
ATOM   2001 2HD  LYS C   6      -8.918  19.519   2.556  1.00  0.00
ATOM   2002 1HE  LYS C   6      -9.338  17.239   1.820  1.00  0.00
ATOM   2003 2HE  LYS C   6     -10.805  17.761   0.959  1.00  0.00
ATOM   2004  N   GLN C   7     -12.867  22.270   5.931  1.00  0.00
ATOM   2005  CA  GLN C   7     -13.057  23.412   6.819  1.00  0.00
ATOM   2006  C   GLN C   7     -13.851  23.020   8.059  1.00  0.00
ATOM   2007  O   GLN C   7     -13.678  23.604   9.129  1.00  0.00
ATOM   2008  CB  GLN C   7     -13.773  24.549   6.084  1.00  0.00
ATOM   2009  CG  GLN C   7     -12.971  25.159   4.948  1.00  0.00
ATOM   2010  CD  GLN C   7     -11.653  25.744   5.419  1.00  0.00
ATOM   2011  OE1 GLN C   7     -11.600  26.462   6.422  1.00  0.00
ATOM   2012  NE2 GLN C   7     -10.580  25.443   4.696  1.00  0.00
ATOM   2013  H   GLN C   7     -13.377  22.234   5.060  1.00  0.00
ATOM   2014 1HE2 GLN C   7      -9.683  25.801   4.958  1.00  0.00
ATOM   2015 2HE2 GLN C   7     -10.669  24.859   3.889  1.00  0.00
ATOM   2016  HA  GLN C   7     -12.088  23.767   7.170  1.00  0.00
ATOM   2017 1HB  GLN C   7     -14.705  24.135   5.697  1.00  0.00
ATOM   2018 2HB  GLN C   7     -13.997  25.313   6.828  1.00  0.00
ATOM   2019 1HG  GLN C   7     -12.788  24.638   4.008  1.00  0.00
ATOM   2020 2HG  GLN C   7     -13.670  25.978   4.778  1.00  0.00
ATOM   2021  N   LEU C   8     -14.720  22.026   7.911  1.00  0.00
ATOM   2022  CA  LEU C   8     -15.448  21.469   9.043  1.00  0.00
ATOM   2023  C   LEU C   8     -14.543  20.599   9.906  1.00  0.00
ATOM   2024  O   LEU C   8     -14.792  20.416  11.098  1.00  0.00
ATOM   2025  CB  LEU C   8     -16.655  20.660   8.552  1.00  0.00
ATOM   2026  CG  LEU C   8     -17.821  21.494   8.003  1.00  0.00
ATOM   2027  CD1 LEU C   8     -18.155  22.623   8.969  1.00  0.00
ATOM   2028  CD2 LEU C   8     -17.449  22.049   6.636  1.00  0.00
ATOM   2029  H   LEU C   8     -14.880  21.646   6.988  1.00  0.00
ATOM   2030  HA  LEU C   8     -15.801  22.277   9.683  1.00  0.00
ATOM   2031 1HB  LEU C   8     -16.180  20.106   7.745  1.00  0.00
ATOM   2032 2HB  LEU C   8     -17.011  19.964   9.310  1.00  0.00
ATOM   2033  HG  LEU C   8     -18.667  20.821   7.872  1.00  0.00
ATOM   2034 1HD1 LEU C   8     -18.983  23.209   8.571  1.00  0.00
ATOM   2035 2HD1 LEU C   8     -18.440  22.202   9.934  1.00  0.00
ATOM   2036 3HD1 LEU C   8     -17.283  23.264   9.095  1.00  0.00
ATOM   2037 1HD2 LEU C   8     -18.279  22.641   6.246  1.00  0.00
ATOM   2038 2HD2 LEU C   8     -16.564  22.678   6.725  1.00  0.00
ATOM   2039 3HD2 LEU C   8     -17.241  21.225   5.953  1.00  0.00
ATOM   2040  N   ALA C   9     -13.489  20.064   9.297  1.00  0.00
ATOM   2041  CA  ALA C   9     -12.474  19.322  10.035  1.00  0.00
ATOM   2042  C   ALA C   9     -11.603  20.258  10.865  1.00  0.00
ATOM   2043  O   ALA C   9     -11.299  19.972  12.023  1.00  0.00
ATOM   2044  CB  ALA C   9     -11.618  18.505   9.081  1.00  0.00
ATOM   2045  H   ALA C   9     -13.389  20.175   8.298  1.00  0.00
ATOM   2046  HA  ALA C   9     -12.971  18.642  10.726  1.00  0.00
ATOM   2047 1HB  ALA C   9     -10.865  17.957   9.649  1.00  0.00
ATOM   2048 2HB  ALA C   9     -12.247  17.800   8.539  1.00  0.00
ATOM   2049 3HB  ALA C   9     -11.125  19.171   8.374  1.00  0.00
ATOM   2050  N   ARG C  10     -11.203  21.373  10.265  1.00  0.00
ATOM   2051  CA  ARG C  10     -10.468  22.407  10.983  1.00  0.00
ATOM   2052  C   ARG C  10     -11.261  22.917  12.179  1.00  0.00
ATOM   2053  O   ARG C  10     -10.737  23.006  13.290  1.00  0.00
ATOM   2054  CB  ARG C  10     -10.042  23.548  10.070  1.00  0.00
ATOM   2055  CG  ARG C  10      -8.936  23.201   9.086  1.00  0.00
ATOM   2056  CD  ARG C  10      -8.571  24.304   8.161  1.00  0.00
ATOM   2057  NE  ARG C  10      -7.619  23.933   7.127  1.00  0.00
ATOM   2058  CZ  ARG C  10      -7.110  24.785   6.215  1.00  0.00
ATOM   2059  NH1 ARG C  10      -7.484  26.044   6.180  1.00  0.00
ATOM   2060  NH2 ARG C  10      -6.240  24.313   5.339  1.00  0.00
ATOM   2061  H   ARG C  10     -11.413  21.508   9.287  1.00  0.00
ATOM   2062 1HH1 ARG C  10      -8.164  26.385   6.846  1.00  0.00
ATOM   2063 2HH1 ARG C  10      -7.091  26.666   5.489  1.00  0.00
ATOM   2064 1HH2 ARG C  10      -5.976  23.338   5.368  1.00  0.00
ATOM   2065 2HH2 ARG C  10      -5.843  24.929   4.644  1.00  0.00
ATOM   2066  HE  ARG C  10      -7.202  23.034   6.927  1.00  0.00
ATOM   2067  HA  ARG C  10      -9.540  21.993  11.379  1.00  0.00
ATOM   2068 1HB  ARG C  10     -10.928  23.862   9.519  1.00  0.00
ATOM   2069 2HB  ARG C  10      -9.707  24.362  10.713  1.00  0.00
ATOM   2070 1HG  ARG C  10      -8.044  22.925   9.649  1.00  0.00
ATOM   2071 2HG  ARG C  10      -9.262  22.352   8.484  1.00  0.00
ATOM   2072 1HD  ARG C  10      -9.471  24.662   7.663  1.00  0.00
ATOM   2073 2HD  ARG C  10      -8.128  25.116   8.737  1.00  0.00
ATOM   2074  N   ARG C  11     -12.525  23.250  11.946  1.00  0.00
ATOM   2075  CA  ARG C  11     -13.386  23.774  13.000  1.00  0.00
ATOM   2076  C   ARG C  11     -13.874  22.660  13.917  1.00  0.00
ATOM   2077  O   ARG C  11     -14.542  22.915  14.919  1.00  0.00
ATOM   2078  CB  ARG C  11     -14.547  24.585  12.444  1.00  0.00
ATOM   2079  CG  ARG C  11     -14.150  25.883  11.760  1.00  0.00
ATOM   2080  CD  ARG C  11     -15.285  26.635  11.167  1.00  0.00
ATOM   2081  NE  ARG C  11     -14.903  27.854  10.471  1.00  0.00
ATOM   2082  CZ  ARG C  11     -15.738  28.602   9.724  1.00  0.00
ATOM   2083  NH1 ARG C  11     -16.990  28.245   9.544  1.00  0.00
ATOM   2084  NH2 ARG C  11     -15.260  29.696   9.157  1.00  0.00
ATOM   2085  H   ARG C  11     -12.900  23.139  11.015  1.00  0.00
ATOM   2086 1HH1 ARG C  11     -17.337  27.396   9.969  1.00  0.00
ATOM   2087 2HH1 ARG C  11     -17.600  28.819   8.982  1.00  0.00
ATOM   2088 1HH2 ARG C  11     -14.289  29.947   9.293  1.00  0.00
ATOM   2089 2HH2 ARG C  11     -15.863  30.274   8.593  1.00  0.00
ATOM   2090  HE  ARG C  11     -14.005  28.317  10.428  1.00  0.00
ATOM   2091  HA  ARG C  11     -12.823  24.467  13.626  1.00  0.00
ATOM   2092 1HB  ARG C  11     -15.067  23.948  11.730  1.00  0.00
ATOM   2093 2HB  ARG C  11     -15.208  24.808  13.281  1.00  0.00
ATOM   2094 1HG  ARG C  11     -13.667  26.529  12.495  1.00  0.00
ATOM   2095 2HG  ARG C  11     -13.444  25.653  10.961  1.00  0.00
ATOM   2096 1HD  ARG C  11     -15.796  25.995  10.448  1.00  0.00
ATOM   2097 2HD  ARG C  11     -15.977  26.916  11.959  1.00  0.00
ATOM   2098  N   LYS C  12     -13.535  21.423  13.569  1.00  0.00
ATOM   2099  CA  LYS C  12     -14.000  20.262  14.319  1.00  0.00
ATOM   2100  C   LYS C  12     -15.514  20.115  14.225  1.00  0.00
ATOM   2101  O   LYS C  12     -16.147  19.549  15.116  1.00  0.00
ATOM   2102  CB  LYS C  12     -13.571  20.364  15.784  1.00  0.00
ATOM   2103  CG  LYS C  12     -12.070  20.515  15.991  1.00  0.00
ATOM   2104  CD  LYS C  12     -11.715  20.539  17.470  1.00  0.00
ATOM   2105  CE  LYS C  12     -10.231  20.801  17.680  1.00  0.00
ATOM   2106  NZ  LYS C  12      -9.870  20.829  19.124  1.00  0.00
ATOM   2107  H   LYS C  12     -12.942  21.283  12.764  1.00  0.00
ATOM   2108 1HZ  LYS C  12      -8.880  21.006  19.219  1.00  0.00
ATOM   2109 2HZ  LYS C  12     -10.389  21.562  19.587  1.00  0.00
ATOM   2110 3HZ  LYS C  12     -10.095  19.939  19.544  1.00  0.00
ATOM   2111  HA  LYS C  12     -13.572  19.353  13.895  1.00  0.00
ATOM   2112 1HB  LYS C  12     -14.085  21.228  16.207  1.00  0.00
ATOM   2113 2HB  LYS C  12     -13.916  19.458  16.282  1.00  0.00
ATOM   2114 1HG  LYS C  12     -11.568  19.675  15.510  1.00  0.00
ATOM   2115 2HG  LYS C  12     -11.748  21.446  15.525  1.00  0.00
ATOM   2116 1HD  LYS C  12     -12.296  21.326  17.954  1.00  0.00
ATOM   2117 2HD  LYS C  12     -11.978  19.576  17.907  1.00  0.00
ATOM   2118 1HE  LYS C  12      -9.671  20.012  17.181  1.00  0.00
ATOM   2119 2HE  LYS C  12      -9.987  21.762  17.227  1.00  0.00
ATOM   2120  N   TRP C  13     -16.088  20.628  13.143  1.00  0.00
ATOM   2121  CA  TRP C  13     -17.525  20.535  12.920  1.00  0.00
ATOM   2122  C   TRP C  13     -17.875  19.304  12.094  1.00  0.00
ATOM   2123  O   TRP C  13     -18.215  19.411  10.916  1.00  0.00
ATOM   2124  CB  TRP C  13     -18.039  21.796  12.225  1.00  0.00
ATOM   2125  CG  TRP C  13     -17.977  23.022  13.085  1.00  0.00
ATOM   2126  CD1 TRP C  13     -17.547  23.089  14.377  1.00  0.00
ATOM   2127  CD2 TRP C  13     -18.357  24.354  12.717  1.00  0.00
ATOM   2128  NE1 TRP C  13     -17.635  24.380  14.837  1.00  0.00
ATOM   2129  CE2 TRP C  13     -18.130  25.176  13.834  1.00  0.00
ATOM   2130  CE3 TRP C  13     -18.868  24.929  11.547  1.00  0.00
ATOM   2131  CZ2 TRP C  13     -18.394  26.537  13.822  1.00  0.00
ATOM   2132  CZ3 TRP C  13     -19.132  26.294  11.534  1.00  0.00
ATOM   2133  CH2 TRP C  13     -18.900  27.075  12.639  1.00  0.00
ATOM   2134  H   TRP C  13     -15.513  21.096  12.457  1.00  0.00
ATOM   2135  HE1 TRP C  13     -17.380  24.693  15.762  1.00  0.00
ATOM   2136  HD1 TRP C  13     -17.212  22.160  14.834  1.00  0.00
ATOM   2137  HZ2 TRP C  13     -18.196  27.120  14.722  1.00  0.00
ATOM   2138  HH2 TRP C  13     -19.120  28.141  12.587  1.00  0.00
ATOM   2139  HZ3 TRP C  13     -19.529  26.730  10.618  1.00  0.00
ATOM   2140  HE3 TRP C  13     -19.067  24.357  10.642  1.00  0.00
ATOM   2141  HA  TRP C  13     -18.041  20.428  13.874  1.00  0.00
ATOM   2142 1HB  TRP C  13     -17.444  22.008  11.337  1.00  0.00
ATOM   2143 2HB  TRP C  13     -19.084  21.668  11.939  1.00  0.00
ATOM   2144  N   TRP C  14     -17.791  18.134  12.719  1.00  0.00
ATOM   2145  CA  TRP C  14     -18.027  16.875  12.024  1.00  0.00
ATOM   2146  C   TRP C  14     -19.462  16.784  11.519  1.00  0.00
ATOM   2147  O   TRP C  14     -19.708  16.350  10.395  1.00  0.00
ATOM   2148  CB  TRP C  14     -17.720  15.692  12.944  1.00  0.00
ATOM   2149  CG  TRP C  14     -16.305  15.670  13.438  1.00  0.00
ATOM   2150  CD1 TRP C  14     -15.273  16.439  12.990  1.00  0.00
ATOM   2151  CD2 TRP C  14     -15.767  14.838  14.473  1.00  0.00
ATOM   2152  NE1 TRP C  14     -14.125  16.138  13.680  1.00  0.00
ATOM   2153  CE2 TRP C  14     -14.403  15.158  14.599  1.00  0.00
ATOM   2154  CE3 TRP C  14     -16.309  13.852  15.308  1.00  0.00
ATOM   2155  CZ2 TRP C  14     -13.574  14.532  15.517  1.00  0.00
ATOM   2156  CZ3 TRP C  14     -15.478  13.226  16.229  1.00  0.00
ATOM   2157  CH2 TRP C  14     -14.150  13.557  16.331  1.00  0.00
ATOM   2158  H   TRP C  14     -17.558  18.117  13.702  1.00  0.00
ATOM   2159  HE1 TRP C  14     -13.222  16.568  13.536  1.00  0.00
ATOM   2160  HD1 TRP C  14     -15.495  17.145  12.192  1.00  0.00
ATOM   2161  HZ2 TRP C  14     -12.525  14.825  15.564  1.00  0.00
ATOM   2162  HH2 TRP C  14     -13.533  13.041  17.067  1.00  0.00
ATOM   2163  HZ3 TRP C  14     -15.912  12.460  16.872  1.00  0.00
ATOM   2164  HE3 TRP C  14     -17.356  13.554  15.270  1.00  0.00
ATOM   2165  HA  TRP C  14     -17.383  16.810  11.147  1.00  0.00
ATOM   2166 1HB  TRP C  14     -18.358  15.725  13.828  1.00  0.00
ATOM   2167 2HB  TRP C  14     -17.881  14.753  12.416  1.00  0.00
ATOM   2168  N   PHE C  15     -20.406  17.198  12.359  1.00  0.00
ATOM   2169  CA  PHE C  15     -21.815  17.199  11.986  1.00  0.00
ATOM   2170  C   PHE C  15     -22.066  18.104  10.787  1.00  0.00
ATOM   2171  O   PHE C  15     -22.765  17.724   9.846  1.00  0.00
ATOM   2172  CB  PHE C  15     -22.680  17.640  13.168  1.00  0.00
ATOM   2173  CG  PHE C  15     -24.155  17.611  12.884  1.00  0.00
ATOM   2174  CD1 PHE C  15     -24.858  16.415  12.914  1.00  0.00
ATOM   2175  CD2 PHE C  15     -24.842  18.777  12.585  1.00  0.00
ATOM   2176  CE1 PHE C  15     -26.215  16.387  12.652  1.00  0.00
ATOM   2177  CE2 PHE C  15     -26.198  18.752  12.324  1.00  0.00
ATOM   2178  CZ  PHE C  15     -26.885  17.555  12.358  1.00  0.00
ATOM   2179  H   PHE C  15     -20.140  17.520  13.279  1.00  0.00
ATOM   2180  HD1 PHE C  15     -24.328  15.492  13.148  1.00  0.00
ATOM   2181  HE1 PHE C  15     -26.755  15.441  12.679  1.00  0.00
ATOM   2182  HZ  PHE C  15     -27.954  17.534  12.150  1.00  0.00
ATOM   2183  HE2 PHE C  15     -26.727  19.677  12.091  1.00  0.00
ATOM   2184  HD2 PHE C  15     -24.299  19.723  12.557  1.00  0.00
ATOM   2185  HA  PHE C  15     -22.119  16.195  11.686  1.00  0.00
ATOM   2186 1HB  PHE C  15     -22.514  16.982  14.020  1.00  0.00
ATOM   2187 2HB  PHE C  15     -22.438  18.664  13.448  1.00  0.00
ATOM   2188  N   ASN C  16     -21.493  19.302  10.825  1.00  0.00
ATOM   2189  CA  ASN C  16     -21.653  20.263   9.740  1.00  0.00
ATOM   2190  C   ASN C  16     -20.991  19.766   8.461  1.00  0.00
ATOM   2191  O   ASN C  16     -21.488  20.003   7.361  1.00  0.00
ATOM   2192  CB  ASN C  16     -21.104  21.625  10.119  1.00  0.00
ATOM   2193  CG  ASN C  16     -22.115  22.525  10.775  1.00  0.00
ATOM   2194  OD1 ASN C  16     -23.097  22.944  10.153  1.00  0.00
ATOM   2195  ND2 ASN C  16     -21.836  22.889  12.000  1.00  0.00
ATOM   2196  H   ASN C  16     -20.933  19.554  11.627  1.00  0.00
ATOM   2197 1HD2 ASN C  16     -22.464  23.487  12.498  1.00  0.00
ATOM   2198 2HD2 ASN C  16     -20.996  22.569  12.438  1.00  0.00
ATOM   2199  HA  ASN C  16     -22.712  20.389   9.510  1.00  0.00
ATOM   2200 1HB  ASN C  16     -20.151  21.717  10.642  1.00  0.00
ATOM   2201 2HB  ASN C  16     -20.978  21.934   9.082  1.00  0.00
ATOM   2202  N   TYR C  17     -19.868  19.075   8.613  1.00  0.00
ATOM   2203  CA  TYR C  17     -19.139  18.534   7.472  1.00  0.00
ATOM   2204  C   TYR C  17     -19.932  17.428   6.787  1.00  0.00
ATOM   2205  O   TYR C  17     -19.950  16.287   7.248  1.00  0.00
ATOM   2206  CB  TYR C  17     -17.772  18.005   7.911  1.00  0.00
ATOM   2207  CG  TYR C  17     -17.818  16.626   8.530  1.00  0.00
ATOM   2208  CD1 TYR C  17     -18.955  15.837   8.428  1.00  0.00
ATOM   2209  CD2 TYR C  17     -16.724  16.115   9.212  1.00  0.00
ATOM   2210  CE1 TYR C  17     -19.002  14.576   8.992  1.00  0.00
ATOM   2211  CE2 TYR C  17     -16.760  14.856   9.779  1.00  0.00
ATOM   2212  CZ  TYR C  17     -17.901  14.089   9.667  1.00  0.00
ATOM   2213  OH  TYR C  17     -17.942  12.834  10.229  1.00  0.00
ATOM   2214  H   TYR C  17     -19.508  18.920   9.544  1.00  0.00
ATOM   2215  HH  TYR C  17     -17.089  12.544  10.562  1.00  0.00
ATOM   2216  HD1 TYR C  17     -19.821  16.228   7.894  1.00  0.00
ATOM   2217  HE1 TYR C  17     -19.902  13.968   8.905  1.00  0.00
ATOM   2218  HE2 TYR C  17     -15.889  14.474  10.313  1.00  0.00
ATOM   2219  HD2 TYR C  17     -15.825  16.727   9.298  1.00  0.00
ATOM   2220  HA  TYR C  17     -18.987  19.315   6.726  1.00  0.00
ATOM   2221 1HB  TYR C  17     -17.134  17.985   7.026  1.00  0.00
ATOM   2222 2HB  TYR C  17     -17.369  18.714   8.634  1.00  0.00
ATOM   2223  N   PRO C  18     -20.587  17.773   5.684  1.00  0.00
ATOM   2224  CA  PRO C  18     -21.435  16.827   4.969  1.00  0.00
ATOM   2225  C   PRO C  18     -20.606  15.722   4.324  1.00  0.00
ATOM   2226  O   PRO C  18     -21.119  14.643   4.025  1.00  0.00
ATOM   2227  CB  PRO C  18     -22.163  17.690   3.925  1.00  0.00
ATOM   2228  CG  PRO C  18     -21.268  18.880   3.714  1.00  0.00
ATOM   2229  CD  PRO C  18     -20.665  19.126   5.119  1.00  0.00
ATOM   2230 1HD  PRO C  18     -19.755  19.404   5.062  1.00  0.00
ATOM   2231 2HD  PRO C  18     -21.230  19.582   5.736  1.00  0.00
ATOM   2232 1HG  PRO C  18     -20.609  18.640   3.240  1.00  0.00
ATOM   2233 2HG  PRO C  18     -21.814  19.642   3.691  1.00  0.00
ATOM   2234 1HB  PRO C  18     -22.079  17.163   3.181  1.00  0.00
ATOM   2235 2HB  PRO C  18     -22.851  17.956   4.378  1.00  0.00
ATOM   2236  HA  PRO C  18     -22.084  16.407   5.597  1.00  0.00
ATOM   2237  N   GLN C  19     -19.324  15.999   4.111  1.00  0.00
ATOM   2238  CA  GLN C  19     -18.444  15.065   3.422  1.00  0.00
ATOM   2239  C   GLN C  19     -17.851  14.049   4.390  1.00  0.00
ATOM   2240  O   GLN C  19     -17.196  13.091   3.978  1.00  0.00
ATOM   2241  CB  GLN C  19     -17.317  15.816   2.709  1.00  0.00
ATOM   2242  CG  GLN C  19     -16.927  15.225   1.365  1.00  0.00
ATOM   2243  CD  GLN C  19     -18.012  15.399   0.319  1.00  0.00
ATOM   2244  OE1 GLN C  19     -18.532  16.501   0.122  1.00  0.00
ATOM   2245  NE2 GLN C  19     -18.363  14.310  -0.355  1.00  0.00
ATOM   2246  H   GLN C  19     -18.950  16.880   4.435  1.00  0.00
ATOM   2247 1HE2 GLN C  19     -19.074  14.364  -1.058  1.00  0.00
ATOM   2248 2HE2 GLN C  19     -17.917  13.436  -0.162  1.00  0.00
ATOM   2249  HA  GLN C  19     -19.017  14.496   2.689  1.00  0.00
ATOM   2250 1HB  GLN C  19     -17.658  16.843   2.575  1.00  0.00
ATOM   2251 2HB  GLN C  19     -16.457  15.805   3.379  1.00  0.00
ATOM   2252 1HG  GLN C  19     -15.968  15.425   0.888  1.00  0.00
ATOM   2253 2HG  GLN C  19     -16.949  14.192   1.715  1.00  0.00
ATOM   2254  N   ASN C  20     -18.086  14.263   5.680  1.00  0.00
ATOM   2255  CA  ASN C  20     -17.587  13.359   6.709  1.00  0.00
ATOM   2256  C   ASN C  20     -16.063  13.322   6.720  1.00  0.00
ATOM   2257  O   ASN C  20     -15.460  12.287   6.999  1.00  0.00
ATOM   2258  CB  ASN C  20     -18.145  11.958   6.535  1.00  0.00
ATOM   2259  CG  ASN C  20     -19.607  11.843   6.867  1.00  0.00
ATOM   2260  OD1 ASN C  20     -20.476  12.071   6.018  1.00  0.00
ATOM   2261  ND2 ASN C  20     -19.882  11.569   8.116  1.00  0.00
ATOM   2262  H   ASN C  20     -18.623  15.073   5.955  1.00  0.00
ATOM   2263 1HD2 ASN C  20     -20.834  11.477   8.409  1.00  0.00
ATOM   2264 2HD2 ASN C  20     -19.142  11.452   8.778  1.00  0.00
ATOM   2265  HA  ASN C  20     -17.895  13.714   7.694  1.00  0.00
ATOM   2266 1HB  ASN C  20     -17.936  11.383   5.632  1.00  0.00
ATOM   2267 2HB  ASN C  20     -17.563  11.555   7.364  1.00  0.00
ATOM   2268  N   GLY C  21     -15.448  14.459   6.412  1.00  0.00
ATOM   2269  CA  GLY C  21     -13.999  14.592   6.499  1.00  0.00
ATOM   2270  C   GLY C  21     -13.580  16.058   6.513  1.00  0.00
ATOM   2271  O   GLY C  21     -14.229  16.903   5.899  1.00  0.00
ATOM   2272  H   GLY C  21     -15.998  15.251   6.111  1.00  0.00
ATOM   2273 1HA  GLY C  21     -13.652  14.115   7.416  1.00  0.00
ATOM   2274 2HA  GLY C  21     -13.544  14.100   5.641  1.00  0.00
END
